# Supplementary material for: Soil domestication by rice cultivation results in plant-soil feedback through shifts in soil microbiota
Source: Genome Biol. 2019 Oct 24;20:221. doi: 10.1186/s13059-019-1825-x (PMC6814045; doi:10.1186/s13059-019-1825-x)
Supplement: Supplementary file 2 — Additional file 2 : Table S1. Soil chemistry profiles from domesticated and uncultivated soils used in the domestication experiment. Table S2. Permanova statistics on Bray-Curtis dissimilarities of the soil domestication study. Table S3. Permanova statistics on weighted and unweighted unifrac dissimilarity metrics for soil domestication study. Table S4. Betadispersion estimates for the soil domestication study. Table S5. Results of testing for differential abundance in each compartment between domesticated and uncultivated soils. Table S6. Differentially abundant OTUs between Domesticated and Uncultivated soils. Table S7. Permanova statistics on Bray-Curtis dissimilarities for the native plants study. Table S8. Permanova on weighted and unweighted Unifrac dissimilarity metrics for the native plants study. Table S9. Tukey HSD results for testing dissimilarity metrics for the rhizosphere microbiome of each plant species to bulk soil. Rice show significantly less distance to bulk soil than other plant species. Table S10. Tests for differential abundance to rice microbiota for each compartment and each plant host species. Table S11. Taxa that belong to the rice core enriched and rice core depleted microbes. Table S12. Overlapping OTUs enriched in domesticated soil microbiota and rice core enriched microbiota. Table S13. Post hoc tests comparing seedling vigor traits between soil inoculum types. Table S14. Permanova statistics on Bray-Curtis dissimilarities from the seedling vigor experiments. Table S15. OTUs showing significant correlations with seedling height in Seedling Vigor Experiment 1. [file 13059_2019_1825_MOESM2_ESM.xlsx]

## Sheet: Table S1
Table S1. Soil chemistry profiles from domesticated and uncultivated soils used in the domestication experiment
Site	NO3-N	Olsen-P	X-K	X-K	X-Na	X-Na	X-Ca	X-Mg	CEC(estimated)	OM(LOI)	pH
Arbuckle Domesticated	5.82	11.5	199	0.51	195	0.85	19.49	15.7	36.5	3.95	6.43
Arbuckle Noncultivated	38.17	37.6	225	0.58	45	0.2	19.67	14.6	35	2.88	6.3
Biggs Domesticated	0.96	13.9	94	0.24	66	0.29	15.02	10.6	26.1	2.88	5.1
Biggs Noncultivated	0.8	5.5	114	0.29	33	0.14	18.95	11.5	30.9	1.75	6.2
Davis	4.57	12.1	363	0.93	39	0.17	8.2	19.7	29	2.52	6.59
Sacramento Noncultivated	5.37	30	345	0.88	43	0.19	11.57	18.4	31	2.91	7.13

## Sheet: Table S2
Table S2	Permanova statistics on Bray-Curtis dissimilarities of the soil domestication study
(A) Permanova results not constrained by compartment
term <chr>	df <dbl>	SumsOfSqs <dbl>	MeanSqs <dbl>	F.Model <dbl>	R2 <dbl>	p.value <dbl>
Compartment	2	1.80388	0.901942	14.1744	0.222902	0.001
History	1	1.45381	1.4538	22.8471	0.179643	0.001
Batch	1	0.815518	0.815518	12.8162	0.100772	0.001
Compartment:History	2	0.392506	0.196253	3.08419	0.048501	0.001
Residuals	57	3.62702	0.0636318	NA	0.448182	NA
Total	63	8.09273	NA	NA	1	NA
(B) Permanova of soil domestication experiment constrained to each root-associated compartment
Compartment <fctr>	term <chr>	df <dbl>	SumsOfSqs <dbl>	MeanSqs <dbl>	F.Model <dbl>	R2 <dbl>	p.value <dbl>
Rhizosphere	History	1	0.61675	0.61675	10.3965	0.311651	0.001
Rhizosphere	Batch	1	0.353738	0.353738	5.96293	0.178748	0.001
Rhizosphere	Residuals	17	1.00849	0.0593229	NA	0.509601	NA
Rhizosphere	Total	19	1.97898	NA	NA	1	NA
Endosphere	History	1	0.43116	0.43116	7.57252	0.278927	0.001
Endosphere	Batch	1	0.203624	0.203624	3.57628	0.131729	0.001
Endosphere	Residuals	16	0.910999	0.0569374	NA	0.589345	NA
Endosphere	Total	18	1.54578	NA	NA	1	NA
Bulk Soil	History	1	0.797775	0.797775	12.7085	0.288622	0.001
Bulk Soil	Batch	1	0.58526	0.58526	9.32316	0.211738	0.001
Bulk Soil	Residuals	22	1.38105	0.0627749	NA	0.49964	NA
Bulk Soil	Total	24	2.76408	NA	NA	1	NA

## Sheet: Table S3
Table S3. Permanova statistics on weigthed and unweighted unifrac dissimilarity metrics for soil domestication study
Weighted Unifrac
term	df	SumsOfSqs	MeanSqs	F.Model	R2	p.value
Compartment	2	0.724453	0.362226	49.7897	0.44307	0.001
Soil History	1	0.285984	0.285984	39.3098	0.174906	0.001
batch	1	0.147087	0.147087	20.2177	0.0899572	0.001
Compartment:Soil History	2	0.0628683	0.0314341	4.32077	0.0384498	0.001
Residuals	57	0.414682	0.00727513	NA	0.253617	NA
Total	63	1.63507	NA	NA	1	NA
Unweighted Unifrac
term	df	SumsOfSqs	MeanSqs	F.Model	R2	p.value
Compartment	2	2.48854	1.24427	9.31264	0.183143	0.001
Soil History	1	1.81733	1.81733	13.6016	0.133746	0.001
Batch	1	0.994131	0.994131	7.44048	0.0731626	0.001
Compartment:Soil History	2	0.672127	0.336063	2.51524	0.0494649	0.001
Residuals	57	7.61583	0.133611	NA	0.560484	NA
Total	63	13.588	NA	NA	1	NA

## Sheet: Table S4
Table S4	Betadispersion estimates for the soil domestication study
term	comparison	estimate	conf.low	conf.high	adj.p.value
Compartment	Endosphere-Bulk Soil	-0.040436	-0.0649945	-0.0158774	0.000599139
Compartment	Rhizosphere-Bulk Soil	-0.0197639	-0.0439711	0.00444335	0.13041
Compartment	Rhizosphere-Endosphere	0.0206721	-0.00517815	0.0465223	0.141204
From	N-A	0.0620414	0.0452454	0.0788375	6.53024e-10
Compartment:From	Endosphere:A-Bulk Soil:A	-0.0495888	-0.0931848	-0.00599287	0.0169399
Compartment:From	Rhizosphere:A-Bulk Soil:A	-0.0279401	-0.0702721	0.0143919	0.386041
Compartment:From	Bulk Soil:N-Bulk Soil:A	0.0513372	0.011759	0.0909154	0.00419438
Compartment:From	Endosphere:N-Bulk Soil:A	0.0185228	-0.0238092	0.0608548	0.789482
Compartment:From	Rhizosphere:N-Bulk Soil:A	0.041803	-0.000528996	0.0841351	0.0548225
Compartment:From	Rhizosphere:A-Endosphere:A	0.0216487	-0.0237772	0.0670747	0.724157
Compartment:From	Bulk Soil:N-Endosphere:A	0.100926	0.0580547	0.143797	5.51469e-08
Compartment:From	Endosphere:N-Endosphere:A	0.0681116	0.0226857	0.113538	0.000604182
Compartment:From	Rhizosphere:N-Endosphere:A	0.0913919	0.0459659	0.136818	2.60284e-06
Compartment:From	Bulk Soil:N-Rhizosphere:A	0.0792773	0.0376919	0.120863	8.33958e-06
Compartment:From	Endosphere:N-Rhizosphere:A	0.0464629	0.00224851	0.0906772	0.0339887
Compartment:From	Rhizosphere:N-Rhizosphere:A	0.0697431	0.0255288	0.113957	0.000274993
Compartment:From	Endosphere:N-Bulk Soil:N	-0.0328144	-0.0743998	0.00877094	0.200705
Compartment:From	Rhizosphere:N-Bulk Soil:N	-0.00953418	-0.0511196	0.0320512	0.983956
Compartment:From	Rhizosphere:N-Endosphere:N	0.0232803	-0.0209341	0.0674946	0.632843

## Sheet: Table S5
Table S5	Results of testing for differential abundance in each compartment between domesticated and uncultivated soils.
Compartment	variable	baseMean	estimate	stderror	statistic	p.value	p.adjusted	Batch	Kingdom	Phylum	Class	Order	Family	Genus	Species
BulkSoil	1000161	0	NA	NA	NA	NA	NA	two	Bacteria	Proteobacteria	Gammaproteobacteria	Pseudomonadales	Pseudomonadaceae	Pseudomonas	unclassified
BulkSoil	1000654	0.942396	-2.78118	1.75105	-1.58728	0.112449	0.229012	two	Bacteria	Bacteroidetes	Sphingobacteriia	Sphingobacteriales	Sphingobacteriaceae	unclassified	unclassified
BulkSoil	1000876	0.0604648	-0.135659	2.56271	-0.0529264	0.957791	NA	two	Bacteria	Actinobacteria	Actinobacteria	Actinomycetales	Nocardioidaceae	Nocardioides	unclassified
BulkSoil	100208	2.11417	-1.41096	1.01051	-1.39437	0.163205	0.300403	two	Bacteria	Proteobacteria	Betaproteobacteria	Burkholderiales	Oxalobacteraceae	unclassified	unclassified
BulkSoil	100260	1.61173	2.27865	1.04715	2.14535	0.0319248	0.0846567	two	Bacteria	Actinobacteria	Actinobacteria	Actinomycetales	Intrasporangiaceae	Phycicoccus	unclassified
BulkSoil	1003093	0.0515202	-0.405792	2.56271	-0.158341	0.874188	NA	two	Bacteria	Acidobacteria	[Chloracidobacteria]	RB41	unclassified	unclassified	unclassified
BulkSoil	1004022	2.02403	-5.18652	1.25171	-4.09092	4.29671e-05	0.000282237	two	Bacteria	Proteobacteria	Gammaproteobacteria	Xanthomonadales	Xanthomonadaceae	Thermomonas	unclassified
BulkSoil	100438	1.05326	-0.703322	2.06979	-0.322793	0.746852	0.917494	two	Bacteria	Firmicutes	Clostridia	Clostridiales	Peptococcaceae	Desulfosporosinus	meridiei
BulkSoil	100478	2.79972	4.35313	1.04327	4.08914	4.32979e-05	0.000283726	two	Bacteria	Gemmatimonadetes	Gemmatimonadetes	unclassified	unclassified	unclassified	unclassified
BulkSoil	100543	1.38452	-2.14109	1.75956	-1.22442	0.220795	0.376415	two	Bacteria	Proteobacteria	Betaproteobacteria	Rhodocyclales	Rhodocyclaceae	Propionivibrio	unclassified
BulkSoil	1006382	0.0644346	-0.135659	2.56271	-0.0529254	0.957791	NA	two	Bacteria	Bacteroidetes	Sphingobacteriia	Sphingobacteriales	unclassified	unclassified	unclassified
BulkSoil	100705	2.95682	5.12397	0.978876	5.14383	2.692e-07	3.08336e-06	two	Bacteria	Acidobacteria	Acidobacteria-6	iii1-15	unclassified	unclassified	unclassified
BulkSoil	100737	0.617788	-0.190777	2.10388	-0.090667	0.927757	0.962732	two	Bacteria	Verrucomicrobia	Opitutae	Opitutales	Opitutaceae	unclassified	unclassified
BulkSoil	100791	44.2364	3.46065	1.34621	2.62206	0.00873996	0.028844	two	Bacteria	Proteobacteria	Betaproteobacteria	Burkholderiales	Comamonadaceae	unclassified	unclassified
BulkSoil	1008533	0.176354	0.520074	2.31388	0.224768	0.822159	NA	two	Bacteria	Bacteroidetes	Cytophagia	Cytophagales	Cytophagaceae	unclassified	unclassified
BulkSoil	100933	0.369316	0.148025	2.50911	0.0590067	0.952947	NA	two	Bacteria	TM7	SC3	unclassified	unclassified	unclassified	unclassified
BulkSoil	1009427	1.72121	2.31359	1.33943	1.69506	0.0900641	0.193167	two	Bacteria	Firmicutes	Clostridia	Clostridiales	Clostridiaceae	Clostridium	unclassified
BulkSoil	1009440	0.306616	-0.567157	2.28061	-0.258683	0.79588	NA	two	Bacteria	Proteobacteria	Alphaproteobacteria	Caulobacterales	Caulobacteraceae	unclassified	unclassified
BulkSoil	100989	0.65241	-2.12454	1.29878	-1.62898	0.103316	0.215816	two	Bacteria	Proteobacteria	Betaproteobacteria	Burkholderiales	Oxalobacteraceae	unclassified	unclassified
BulkSoil	1009973	0.027034	-0.135659	2.56271	-0.0529279	0.957789	NA	two	Bacteria	Proteobacteria	Alphaproteobacteria	Sphingomonadales	Sphingomonadaceae	Sphingomonas	wittichii
BulkSoil	1010113	0.191569	-0.135659	2.56271	-0.0529281	0.957789	NA	two	Bacteria	Proteobacteria	Gammaproteobacteria	Enterobacteriales	Enterobacteriaceae	Erwinia	unclassified
BulkSoil	1011210	0.732367	0.647247	1.56772	0.412225	0.680174	0.862398	two	Bacteria	Proteobacteria	Betaproteobacteria	Burkholderiales	Comamonadaceae	Limnohabitans	unclassified
BulkSoil	1011216	0.443253	2.2471	2.3582	0.917295	0.358988	NA	two	Bacteria	Actinobacteria	Acidimicrobiia	Acidimicrobiales	EB1017	unclassified	unclassified
BulkSoil	1011476	0.446071	0.674742	2.56271	0.253209	0.800107	NA	two	Bacteria	Actinobacteria	Acidimicrobiia	Acidimicrobiales	C111	unclassified	unclassified
BulkSoil	1011771	0.067836	-0.135659	2.56271	-0.0529252	0.957792	NA	two	Bacteria	Proteobacteria	Alphaproteobacteria	Rhodospirillales	Rhodospirillaceae	unclassified	unclassified
BulkSoil	1011857	2.26741	0.21966	1.64194	0.129029	0.897335	0.962732	two	Bacteria	Proteobacteria	Betaproteobacteria	Rhodocyclales	Rhodocyclaceae	Sulfuritalea	unclassified
BulkSoil	1011958	0.283855	0.16111	2.42298	0.0664969	0.946982	NA	two	Bacteria	Verrucomicrobia	[Spartobacteria]	[Chthoniobacterales]	[Chthoniobacteraceae]	unclassified	unclassified
BulkSoil	1012112	0.619065	-3.21974	2.05587	-1.53119	0.125721	0.247421	two	Bacteria	Actinobacteria	Thermoleophilia	Solirubrobacterales	Solirubrobacteraceae	unclassified	unclassified
BulkSoil	1012358	0.0357928	-0.405792	2.56271	-0.158343	0.874186	NA	two	Bacteria	Firmicutes	Bacilli	Bacillales	Staphylococcaceae	Staphylococcus	unclassified
BulkSoil	1012668	0.480435	1.8824	2.3567	0.777646	0.436778	NA	two	Bacteria	Actinobacteria	Acidimicrobiia	Acidimicrobiales	EB1017	unclassified	unclassified
BulkSoil	1013060	0	NA	NA	NA	NA	NA	two	Bacteria	Actinobacteria	Acidimicrobiia	Acidimicrobiales	EB1017	unclassified	unclassified
BulkSoil	1013213	38.9942	-0.679826	1.21637	-0.55888	0.576244	0.766264	two	Bacteria	Proteobacteria	Betaproteobacteria	Burkholderiales	Comamonadaceae	Acidovorax	caeni
BulkSoil	1013500	0.405322	-1.87253	1.71796	-1.0881	0.276552	NA	two	Bacteria	Planctomycetes	Planctomycetia	Gemmatales	Gemmataceae	Gemmata	unclassified
BulkSoil	1013739	0.973125	2.28928	1.80087	1.27059	0.203875	0.356945	two	Bacteria	Cyanobacteria	Nostocophycideae	Nostocales	Nostocaceae	unclassified	unclassified
BulkSoil	1014513	1.41515	2.90951	1.32953	2.14417	0.0320191	0.0848243	two	Bacteria	Planctomycetes	Planctomycetia	Gemmatales	Isosphaeraceae	unclassified	unclassified
BulkSoil	1015017	0.0314012	-0.135659	2.56271	-0.0529294	0.957788	NA	two	Bacteria	Proteobacteria	Deltaproteobacteria	Myxococcales	Nannocystaceae	Nannocystis	exedens
BulkSoil	1016118	0.890113	2.01157	1.52145	1.33184	0.182911	0.328389	two	Bacteria	Proteobacteria	Deltaproteobacteria	Myxococcales	unclassified	unclassified	unclassified
BulkSoil	1017063	1.11076	3.03335	1.23517	2.44291	0.0145693	0.044425	two	Bacteria	Proteobacteria	Deltaproteobacteria	Myxococcales	Polyangiaceae	unclassified	unclassified
BulkSoil	101884	0.18999	-0.175983	2.29649	-0.0766322	0.938916	NA	two	Bacteria	Proteobacteria	Betaproteobacteria	unclassified	unclassified	unclassified	unclassified
BulkSoil	101967	2.14267	-2.52785	1.69264	-1.45107	0.146761	0.277826	two	Bacteria	Firmicutes	Clostridia	Clostridiales	Clostridiaceae	Clostridium	unclassified
BulkSoil	1019914	0.220003	-0.94606	2.56271	-0.373372	0.708871	NA	two	Bacteria	Bacteroidetes	Cytophagia	Cytophagales	Cytophagaceae	unclassified	unclassified
BulkSoil	102024	0.459202	1.81723	1.74327	1.0381	0.299224	NA	two	Bacteria	Verrucomicrobia	[Pedosphaerae]	[Pedosphaerales]	Ellin515	unclassified	unclassified
BulkSoil	1020633	0.502771	-0.0148875	1.57063	-0.012617	0.989933	NA	two	Bacteria	Planctomycetes	Planctomycetia	Gemmatales	Isosphaeraceae	unclassified	unclassified
BulkSoil	1021333	1.1867	1.00362	1.42753	0.69823	0.485033	0.674937	two	Bacteria	Armatimonadetes	SJA-176	RB046	unclassified	unclassified	unclassified
BulkSoil	102135	1.23202	-0.7695	1.14242	-0.670608	0.50247	0.690042	two	Bacteria	Bacteroidetes	Bacteroidia	Bacteroidales	unclassified	unclassified	unclassified
BulkSoil	1021365	0.261067	0.949936	2.26656	0.416353	0.677152	NA	two	Bacteria	Armatimonadetes	Chthonomonadetes	SJA-22	unclassified	unclassified	unclassified
BulkSoil	1021984	1.4247	-3.28341	1.55177	-2.08618	0.036962	0.0953248	two	Bacteria	Proteobacteria	Deltaproteobacteria	Myxococcales	unclassified	unclassified	unclassified
BulkSoil	1022551	0.10242	-0.675926	2.56271	-0.263753	0.79197	NA	two	Bacteria	Actinobacteria	Actinobacteria	Actinomycetales	Mycobacteriaceae	Mycobacterium	unclassified
BulkSoil	1022861	0.0192079	-0.135659	2.56271	-0.0529294	0.957788	NA	two	Bacteria	Actinobacteria	Thermoleophilia	Gaiellales	Gaiellaceae	unclassified	unclassified
BulkSoil	1023165	0.897218	0.584983	1.25261	0.460877	0.644887	0.831974	two	Bacteria	Verrucomicrobia	[Pedosphaerae]	[Pedosphaerales]	unclassified	unclassified	unclassified
BulkSoil	1023267	0.450548	-2.58407	2.33486	-1.06241	0.288048	NA	two	Bacteria	Proteobacteria	Deltaproteobacteria	Myxococcales	Nannocystaceae	Nannocystis	unclassified
BulkSoil	1023338	1.49068	-4.62123	1.41759	-3.22276	0.00126964	0.00544186	two	Bacteria	Planctomycetes	Phycisphaerae	WD2101	unclassified	unclassified	unclassified
BulkSoil	102438	1.33432	-1.08903	1.51418	-0.719209	0.472012	0.662908	two	Bacteria	Proteobacteria	Betaproteobacteria	Burkholderiales	Comamonadaceae	unclassified	unclassified
BulkSoil	1024420	6.5001	2.38358	1.53059	1.5267	0.126837	0.248746	two	Bacteria	Firmicutes	Clostridia	Clostridiales	Ruminococcaceae	unclassified	unclassified
BulkSoil	1024572	1.06168	0.630871	1.18891	0.523878	0.600363	0.792154	two	Bacteria	Actinobacteria	Acidimicrobiia	Acidimicrobiales	unclassified	unclassified	unclassified
BulkSoil	1024739	0.753108	-0.135659	2.56271	-0.0529248	0.957792	0.962732	two	Bacteria	Actinobacteria	Acidimicrobiia	Acidimicrobiales	C111	unclassified	unclassified
BulkSoil	1024743	0.429393	-2.32996	2.15913	-1.06311	0.287732	NA	two	Bacteria	Proteobacteria	Alphaproteobacteria	Sphingomonadales	Sphingomonadaceae	Sphingomonas	unclassified
BulkSoil	1025155	21.279	-0.223079	1.37108	-0.16269	0.870762	0.962732	two	Bacteria	Proteobacteria	Betaproteobacteria	Burkholderiales	Comamonadaceae	unclassified	unclassified
BulkSoil	1025313	1.64813	-3.91928	1.10068	-3.54349	0.000394867	0.00198233	two	Bacteria	Verrucomicrobia	[Spartobacteria]	[Chthoniobacterales]	[Chthoniobacteraceae]	unclassified	unclassified
BulkSoil	1025830	0.344363	-1.01017	2.53207	-0.392972	0.69434	NA	two	Bacteria	Proteobacteria	Deltaproteobacteria	Myxococcales	unclassified	unclassified	unclassified
BulkSoil	1026261	0.695852	-0.117541	1.77985	-0.0667195	0.946805	0.962732	two	Bacteria	Proteobacteria	Deltaproteobacteria	Myxococcales	unclassified	unclassified	unclassified
BulkSoil	1027418	0.0765286	-0.675926	2.56271	-0.263753	0.79197	NA	two	Bacteria	Proteobacteria	Alphaproteobacteria	Sphingomonadales	Erythrobacteraceae	unclassified	unclassified
BulkSoil	102743	0.075553	-0.135659	2.56271	-0.0529257	0.957791	NA	two	Bacteria	Planctomycetes	C6	MVS-107	unclassified	unclassified	unclassified
BulkSoil	1028297	0.668708	-1.07824	1.82493	-0.585032	0.558526	0.74781	two	Bacteria	Verrucomicrobia	[Spartobacteria]	[Chthoniobacterales]	[Chthoniobacteraceae]	Ellin506	unclassified
BulkSoil	102864	1.35615	2.58379	1.29017	2.01763	0.0436301	0.109417	two	Bacteria	Proteobacteria	Betaproteobacteria	unclassified	unclassified	unclassified	unclassified
BulkSoil	1028706	1.58482	2.04329	1.07609	1.87232	0.0611621	0.141775	two	Bacteria	Verrucomicrobia	[Pedosphaerae]	[Pedosphaerales]	Ellin515	unclassified	unclassified
BulkSoil	102892	0	NA	NA	NA	NA	NA	two	Bacteria	Proteobacteria	Deltaproteobacteria	Syntrophobacterales	Syntrophobacteraceae	unclassified	unclassified
BulkSoil	1029521	4.23254	-1.10881	1.38937	-0.798055	0.424838	0.617988	two	Bacteria	Proteobacteria	Betaproteobacteria	Rhodocyclales	Rhodocyclaceae	Azospira	unclassified
BulkSoil	1029858	0.846059	-0.79974	1.39243	-0.573046	0.566614	0.75567	two	Bacteria	Planctomycetes	Planctomycetia	Gemmatales	Gemmataceae	Gemmata	unclassified
BulkSoil	1029922	1.02076	-0.116014	1.49695	-0.0788237	0.937173	0.962732	two	Bacteria	Proteobacteria	Alphaproteobacteria	Ellin329	unclassified	unclassified	unclassified
BulkSoil	102993	0.201726	1.31166	2.5617	0.471689	0.637148	NA	two	Bacteria	Actinobacteria	Actinobacteria	Actinomycetales	Frankiaceae	unclassified	unclassified
BulkSoil	1030519	0.170364	-1.38185	2.56248	-0.493194	0.621875	NA	two	Bacteria	Actinobacteria	Actinobacteria	Actinomycetales	Nocardioidaceae	unclassified	unclassified
BulkSoil	1031235	1.01237	0.301229	1.19397	0.24775	0.804328	0.958303	two	Bacteria	Planctomycetes	Planctomycetia	Gemmatales	Isosphaeraceae	unclassified	unclassified
BulkSoil	103132	1.0901	1.3377	1.80671	0.743009	NA	NA	two	Bacteria	Firmicutes	Clostridia	Clostridiales	Clostridiaceae	Clostridium	unclassified
BulkSoil	1031912	1.79937	4.65205	1.88178	2.39811	0.01648	0.0492299	two	Bacteria	Firmicutes	Clostridia	Clostridiales	Peptococcaceae	Desulfosporosinus	meridiei
BulkSoil	1032653	0.105088	-0.405792	2.56271	-0.158339	0.87419	NA	two	Bacteria	Actinobacteria	Thermoleophilia	Solirubrobacterales	Solirubrobacteraceae	unclassified	unclassified
BulkSoil	1032692	0.013517	-0.135659	2.56271	-0.0529294	0.957788	NA	two	Bacteria	Bacteroidetes	Sphingobacteriia	Sphingobacteriales	unclassified	unclassified	unclassified
BulkSoil	1033018	0.434108	-2.6811	1.94249	-1.36504	0.172241	NA	two	Bacteria	Proteobacteria	Betaproteobacteria	Burkholderiales	Oxalobacteraceae	unclassified	unclassified
BulkSoil	1033380	0.165116	-0.94606	2.56271	-0.416161	0.677292	NA	two	Bacteria	Actinobacteria	Actinobacteria	Actinomycetales	Nocardioidaceae	unclassified	unclassified
BulkSoil	1033426	0.398331	2.23711	2.19626	0.996509	0.319003	NA	two	Bacteria	Actinobacteria	Actinobacteria	Actinomycetales	Nocardioidaceae	Nocardioides	unclassified
BulkSoil	1034969	0.0374007	-0.135659	2.56271	-0.0529273	0.95779	NA	two	Bacteria	Proteobacteria	Alphaproteobacteria	Ellin329	unclassified	unclassified	unclassified
BulkSoil	1037111	4.99249	-3.1173	0.833148	-3.71909	0.000199939	0.00109331	two	Bacteria	Bacteroidetes	[Saprospirae]	[Saprospirales]	Chitinophagaceae	Flavisolibacter	unclassified
BulkSoil	1037256	13.6853	2.51489	0.431122	5.82155	5.83053e-09	9.24071e-08	two	Bacteria	Actinobacteria	Thermoleophilia	Gaiellales	Gaiellaceae	unclassified	unclassified
BulkSoil	103877	2.35805	-3.44229	1.29805	-2.65195	0.00800285	0.0268337	two	Bacteria	Proteobacteria	Betaproteobacteria	Rhodocyclales	Rhodocyclaceae	Azoarcus	unclassified
BulkSoil	1038987	0.946797	-3.98535	1.73392	-2.27006	0.0232037	0.0656155	two	Bacteria	Bacteroidetes	[Saprospirae]	[Saprospirales]	Chitinophagaceae	Flavisolibacter	unclassified
BulkSoil	1039568	0.205057	-0.405792	2.56271	-0.158337	0.874191	NA	two	Bacteria	Bacteroidetes	[Saprospirae]	[Saprospirales]	Chitinophagaceae	unclassified	unclassified
BulkSoil	1039594	0.140663	-0.135659	2.56271	-0.05292	0.957796	NA	two	Bacteria	Proteobacteria	Betaproteobacteria	Burkholderiales	Comamonadaceae	unclassified	unclassified
BulkSoil	103994	0.0673843	0.134475	2.56271	0.0524797	0.958146	NA	two	Bacteria	Firmicutes	Clostridia	Clostridiales	Syntrophomonadaceae	Syntrophomonas	unclassified
BulkSoil	1040114	0	NA	NA	NA	NA	NA	two	Bacteria	Proteobacteria	Betaproteobacteria	Burkholderiales	Comamonadaceae	Limnohabitans	unclassified
BulkSoil	104014	0.314894	-1.94164	2.56102	-0.68903	0.490804	NA	two	Bacteria	Actinobacteria	Actinobacteria	Actinomycetales	Cellulomonadaceae	Cellulomonas	unclassified
BulkSoil	1040172	3.05624	-4.49916	1.04769	-4.26074	2.03749e-05	0.000145018	two	Bacteria	Proteobacteria	Betaproteobacteria	Rhodocyclales	Rhodocyclaceae	unclassified	unclassified
BulkSoil	1040325	0.703143	-3.43233	2.04714	-1.63461	0.102131	0.213831	two	Bacteria	Proteobacteria	Alphaproteobacteria	Rhizobiales	Methylobacteriaceae	unclassified	unclassified
BulkSoil	1041175	0.60423	0.0801803	1.68004	0.0477997	0.961876	0.965773	two	Bacteria	Planctomycetes	Planctomycetia	Gemmatales	Isosphaeraceae	unclassified	unclassified
BulkSoil	104129	1.63121	1.09206	1.41342	0.767338	0.442881	0.634749	two	Bacteria	Proteobacteria	Alphaproteobacteria	Rhizobiales	Bradyrhizobiaceae	Bradyrhizobium	elkanii
BulkSoil	104164	0.703901	-0.477887	2.444	-0.195528	0.84498	0.962732	two	Bacteria	Verrucomicrobia	Verrucomicrobiae	Verrucomicrobiales	Verrucomicrobiaceae	Luteolibacter	unclassified
BulkSoil	1042351	0	NA	NA	NA	NA	NA	two	Bacteria	Nitrospirae	Nitrospira	Nitrospirales	0319-6A21	unclassified	unclassified
BulkSoil	1042401	0.436982	-1.80674	2.42851	-0.735283	0.462167	NA	two	Bacteria	Bacteroidetes	[Saprospirae]	[Saprospirales]	Chitinophagaceae	unclassified	unclassified
BulkSoil	104265	1.01288	1.80441	1.77955	0.99306	0.320681	0.499529	two	Bacteria	Actinobacteria	Actinobacteria	Actinomycetales	Frankiaceae	unclassified	unclassified
BulkSoil	104281	8.4756	-0.69685	1.19798	-0.574694	0.565498	0.754551	two	Bacteria	Proteobacteria	Betaproteobacteria	Burkholderiales	Comamonadaceae	unclassified	unclassified
BulkSoil	104310	0.0722145	-0.135659	2.56271	-0.052925	0.957792	NA	two	Bacteria	Actinobacteria	Actinobacteria	Actinomycetales	Frankiaceae	unclassified	unclassified
BulkSoil	104385	0.691514	-3.15385	1.6953	-1.83377	0.0666875	0.152636	two	Bacteria	Firmicutes	Bacilli	Bacillales	Bacillaceae	Bacillus	unclassified
BulkSoil	1044436	0.21572	-1.40583	2.56235	-0.534754	0.59282	NA	two	Bacteria	Proteobacteria	Deltaproteobacteria	Syntrophobacterales	Syntrophobacteraceae	unclassified	unclassified
BulkSoil	1044581	0.517995	1.50475	2.12864	0.684264	0.493808	NA	two	Bacteria	Actinobacteria	Thermoleophilia	Solirubrobacterales	unclassified	unclassified	unclassified
BulkSoil	104490	0.0470707	-0.135659	2.56271	-0.0529264	0.957791	NA	two	Bacteria	Acidobacteria	Acidobacteria-6	iii1-15	unclassified	unclassified	unclassified
BulkSoil	1044938	2.03368	-1.21445	1.02391	-1.18294	0.236833	0.394383	two	Bacteria	Gemmatimonadetes	Gemmatimonadetes	Gemmatimonadales	Gemmatimonadaceae	Gemmatimonas	unclassified
BulkSoil	104622	1.20346	-2.66985	2.42915	-1.04143	0.297676	0.471781	two	Bacteria	Firmicutes	Bacilli	Bacillales	Bacillaceae	Bacillus	unclassified
BulkSoil	104624	0.027034	-0.135659	2.56271	-0.0529279	0.957789	NA	two	Bacteria	Proteobacteria	Deltaproteobacteria	Myxococcales	unclassified	unclassified	unclassified
BulkSoil	104646	0.385468	0.497472	2.38752	0.208351	0.834955	NA	two	Bacteria	Proteobacteria	Alphaproteobacteria	Caulobacterales	Caulobacteraceae	Phenylobacterium	unclassified
BulkSoil	1047212	0.0946675	-0.675926	2.56271	-0.263755	0.791969	NA	two	Bacteria	Firmicutes	Clostridia	Clostridiales	Ruminococcaceae	unclassified	unclassified
BulkSoil	104742	0.652629	0.584626	2.02423	0.288393	0.773046	0.936588	two	Bacteria	Bacteroidetes	[Saprospirae]	[Saprospirales]	Chitinophagaceae	Sediminibacterium	unclassified
BulkSoil	1048814	0.184979	0.412807	2.56265	0.156746	0.875445	NA	two	Bacteria	Proteobacteria	Deltaproteobacteria	Myxococcales	unclassified	unclassified	unclassified
BulkSoil	1049393	0.0357928	-0.405792	2.56271	-0.158343	0.874186	NA	two	Bacteria	Verrucomicrobia	[Spartobacteria]	[Chthoniobacterales]	[Chthoniobacteraceae]	Chthoniobacter	unclassified
BulkSoil	1049750	0.132218	0.404608	2.56271	0.157889	0.874544	NA	two	Bacteria	Proteobacteria	Alphaproteobacteria	Caulobacterales	Caulobacteraceae	unclassified	unclassified
BulkSoil	1049945	3.12354	-3.51519	0.9539	-3.64072	0.000271877	0.0014198	two	Bacteria	Firmicutes	Clostridia	Clostridiales	Ruminococcaceae	unclassified	unclassified
BulkSoil	105000	3.99328	-5.79132	0.968676	-5.86322	4.53978e-09	7.28587e-08	two	Bacteria	Gemmatimonadetes	Gemmatimonadetes	Gemmatimonadales	Ellin5301	unclassified	unclassified
BulkSoil	105008	2.15338	-2.2607	1.13748	-2.01085	0.0443409	0.110886	two	Bacteria	Proteobacteria	Gammaproteobacteria	Alteromonadales	211ds20	unclassified	unclassified
BulkSoil	105132	0.303775	-1.89681	2.41578	-0.758238	0.448309	NA	two	Bacteria	Proteobacteria	Betaproteobacteria	Methylophilales	Methylophilaceae	unclassified	unclassified
BulkSoil	1051459	9.65722	0.662126	1.47482	0.444054	0.657004	0.842851	two	Bacteria	Proteobacteria	Betaproteobacteria	Burkholderiales	Comamonadaceae	unclassified	unclassified
BulkSoil	105146	7.39983	-1.138	1.61501	-0.720269	0.471359	0.662644	two	Bacteria	Proteobacteria	Betaproteobacteria	Methylophilales	Methylophilaceae	Methylotenera	mobilis
BulkSoil	105150	1.07396	-2.88523	1.3568	-2.10203	0.0355506	0.0924792	two	Bacteria	Gemmatimonadetes	Gemmatimonadetes	Gemmatimonadales	Ellin5301	unclassified	unclassified
BulkSoil	105215	0.170916	0.404608	2.56271	0.157891	0.874543	NA	two	Bacteria	Planctomycetes	Planctomycetia	Planctomycetales	Planctomycetaceae	Planctomyces	unclassified
BulkSoil	105221	2.74935	-4.71809	1.51183	-3.06374	0.00218588	0.00874992	two	Bacteria	Bacteroidetes	Bacteroidia	Bacteroidales	unclassified	unclassified	unclassified
BulkSoil	1052235	0.501082	-2.57856	2.48081	-0.964052	0.33502	NA	two	Bacteria	Proteobacteria	Deltaproteobacteria	Myxococcales	Haliangiaceae	unclassified	unclassified
BulkSoil	105239	2.09494	-3.30907	1.07537	-3.02296	0.00250316	0.00984648	two	Bacteria	Proteobacteria	Deltaproteobacteria	Myxococcales	Haliangiaceae	unclassified	unclassified
BulkSoil	1052451	0.151107	-0.94606	2.56271	-0.360188	0.718707	NA	two	Bacteria	Planctomycetes	Planctomycetia	Gemmatales	Isosphaeraceae	unclassified	unclassified
BulkSoil	1052559	0	NA	NA	NA	NA	NA	two	Bacteria	Proteobacteria	Alphaproteobacteria	Sphingomonadales	Sphingomonadaceae	unclassified	unclassified
BulkSoil	1052881	0.696522	-0.990794	1.96955	-0.503044	0.614933	0.806305	two	Bacteria	Proteobacteria	Deltaproteobacteria	Desulfuromonadales	Pelobacteraceae	unclassified	unclassified
BulkSoil	1053194	1.59646	-1.04215	1.75904	-0.592444	0.553553	0.742611	two	Bacteria	Proteobacteria	Gammaproteobacteria	Xanthomonadales	Sinobacteraceae	unclassified	unclassified
BulkSoil	1054055	8.47219	-1.49606	1.30826	-1.14983	0.250215	0.412811	two	Bacteria	Verrucomicrobia	[Pedosphaerae]	[Pedosphaerales]	auto67_4W	unclassified	unclassified
BulkSoil	105453	1.19731	1.84696	1.38259	1.31114	0.189809	0.338625	two	Bacteria	Acidobacteria	Solibacteres	Solibacterales	unclassified	unclassified	unclassified
BulkSoil	1054531	12.7944	1.41791	0.498302	2.84209	0.00448194	0.0164217	two	Bacteria	Firmicutes	Clostridia	Clostridiales	Veillonellaceae	unclassified	unclassified
BulkSoil	1054879	0	NA	NA	NA	NA	NA	two	Bacteria	Actinobacteria	Thermoleophilia	Gaiellales	Gaiellaceae	unclassified	unclassified
BulkSoil	1054927	0	NA	NA	NA	NA	NA	two	Bacteria	Chloroflexi	Anaerolineae	SBR1031	A4b	unclassified	unclassified
BulkSoil	105617	1.28521	4.44472	1.36598	3.20904	0.00133181	0.00565499	two	Bacteria	Actinobacteria	Actinobacteria	Actinomycetales	Streptomycetaceae	Streptomyces	unclassified
BulkSoil	1056445	0.867782	0.582309	1.49797	0.38728	0.698549	0.877127	two	Bacteria	Actinobacteria	Actinobacteria	Actinomycetales	Kineosporiaceae	unclassified	unclassified
BulkSoil	105662	0.143765	-0.405792	2.56271	-0.158347	0.874183	NA	two	Bacteria	Proteobacteria	Deltaproteobacteria	Desulfuromonadales	Geobacteraceae	Geobacter	unclassified
BulkSoil	105699	0.90193	1.88542	1.53325	1.20311	0.228934	0.384898	two	Bacteria	Proteobacteria	Gammaproteobacteria	Xanthomonadales	Xanthomonadaceae	unclassified	unclassified
BulkSoil	105709	0.0314012	-0.135659	2.56271	-0.0529294	0.957788	NA	two	Bacteria	Verrucomicrobia	Verrucomicrobiae	Verrucomicrobiales	Verrucomicrobiaceae	Luteolibacter	unclassified
BulkSoil	1057359	2.30667	-1.26266	1.82603	-0.691527	0.489234	0.678358	two	Bacteria	Verrucomicrobia	[Pedosphaerae]	[Pedosphaerales]	R4-41B	unclassified	unclassified
BulkSoil	105839	18.0178	-8.29086	0.908117	-8.95192	3.4936e-19	4.76177e-17	two	Bacteria	Gemmatimonadetes	Gemmatimonadetes	unclassified	unclassified	unclassified	unclassified
BulkSoil	1058954	1.49079	-0.201064	1.92846	-0.104252	0.91697	0.962732	two	Bacteria	Proteobacteria	Betaproteobacteria	Rhodocyclales	Rhodocyclaceae	Propionivibrio	unclassified
BulkSoil	1059652	0	NA	NA	NA	NA	NA	two	Bacteria	Verrucomicrobia	[Pedosphaerae]	[Pedosphaerales]	Ellin517	unclassified	unclassified
BulkSoil	1059762	0.379255	-1.97348	2.39252	-0.802211	0.422431	NA	two	Bacteria	Proteobacteria	Gammaproteobacteria	Xanthomonadales	Sinobacteraceae	unclassified	unclassified
BulkSoil	1060353	1.0808	-3.53046	1.36657	-2.56528	0.0103092	0.0331402	two	Bacteria	Actinobacteria	Thermoleophilia	Solirubrobacterales	Conexibacteraceae	unclassified	unclassified
BulkSoil	1060474	0.714668	2.59814	1.73496	1.49626	0.134585	0.260104	two	Bacteria	Actinobacteria	Actinobacteria	Actinomycetales	unclassified	unclassified	unclassified
BulkSoil	1060517	0.0592311	-0.135659	2.56271	-0.052925	0.957792	NA	two	Bacteria	Proteobacteria	Betaproteobacteria	Burkholderiales	Oxalobacteraceae	Janthinobacterium	unclassified
BulkSoil	106097	70.2043	-2.65449	1.30152	-2.07147	0.0383149	0.0978344	two	Bacteria	Verrucomicrobia	Verrucomicrobiae	Verrucomicrobiales	Verrucomicrobiaceae	Luteolibacter	unclassified
BulkSoil	1061145	0.178287	-1.22095	2.56268	-0.504226	0.614102	NA	two	Bacteria	Proteobacteria	Alphaproteobacteria	Rhizobiales	Beijerinckiaceae	unclassified	unclassified
BulkSoil	106178	13.3949	-3.07659	1.71933	-1.80564	NA	NA	two	Bacteria	Verrucomicrobia	Verrucomicrobiae	Verrucomicrobiales	Verrucomicrobiaceae	unclassified	unclassified
BulkSoil	106252	2.62082	-4.17923	1.14228	-3.6667	0.000245697	0.00130622	two	Bacteria	Proteobacteria	Betaproteobacteria	Burkholderiales	Comamonadaceae	Hylemonella	unclassified
BulkSoil	1062966	0.0923816	-0.675926	2.56271	-0.263755	0.791969	NA	two	Bacteria	Actinobacteria	Thermoleophilia	Gaiellales	Gaiellaceae	unclassified	unclassified
BulkSoil	1063098	1.25812	-2.95546	1.37003	-2.16188	0.0306271	0.0818524	two	Bacteria	Armatimonadetes	Chthonomonadetes	SJA-22	unclassified	unclassified	unclassified
BulkSoil	106310	1.34376	-3.91088	1.08019	-3.59904	0.000319394	0.00164899	two	Bacteria	Proteobacteria	Betaproteobacteria	Burkholderiales	Oxalobacteraceae	unclassified	unclassified
BulkSoil	1063225	0.728025	0.203212	1.85002	0.109847	0.91253	0.962732	two	Bacteria	Armatimonadetes	SJA-176	RB046	unclassified	unclassified	unclassified
BulkSoil	1064541	7.48656	6.79847	0.892749	7.48999	6.88786e-14	2.76122e-12	two	Bacteria	Acidobacteria	Solibacteres	Solibacterales	unclassified	unclassified	unclassified
BulkSoil	106498	6.19101	-0.658371	1.46796	-0.448481	0.653806	0.841093	two	Bacteria	Proteobacteria	Betaproteobacteria	Rhodocyclales	Rhodocyclaceae	unclassified	unclassified
BulkSoil	106543	4.6058	-6.33349	1.15685	-5.39675	6.78584e-08	8.56399e-07	two	Bacteria	Proteobacteria	Alphaproteobacteria	Rhizobiales	Bradyrhizobiaceae	Balneimonas	unclassified
BulkSoil	1066717	0.295286	-1.66264	2.54833	-0.613779	0.539361	NA	two	Bacteria	Gemmatimonadetes	Gemmatimonadetes	Gemmatimonadales	unclassified	unclassified	unclassified
BulkSoil	106732	1.63646	-3.66032	1.47968	-2.45451	0.0141079	0.0431144	two	Bacteria	Proteobacteria	Alphaproteobacteria	Rhizobiales	Methylocystaceae	unclassified	unclassified
BulkSoil	106737	16.2354	1.56286	1.21214	1.30779	0.190944	0.339982	two	Bacteria	Proteobacteria	Betaproteobacteria	Rhodocyclales	Rhodocyclaceae	unclassified	unclassified
BulkSoil	106874	3.87436	-3.72584	0.902054	-4.08361	4.43405e-05	0.000287791	two	Bacteria	Actinobacteria	Thermoleophilia	Solirubrobacterales	unclassified	unclassified	unclassified
BulkSoil	1069076	0.518747	-2.5578	2.35738	-1.04676	0.295208	NA	two	Bacteria	Bacteroidetes	Cytophagia	Cytophagales	Cytophagaceae	Adhaeribacter	unclassified
BulkSoil	1069437	0.288739	-0.94157	2.54934	-0.333319	0.738893	NA	two	Bacteria	Actinobacteria	Thermoleophilia	Solirubrobacterales	unclassified	unclassified	unclassified
BulkSoil	1069478	0.282996	-0.888867	2.07543	-0.416824	0.676807	NA	two	Bacteria	Armatimonadetes	0319-6E2	unclassified	unclassified	unclassified	unclassified
BulkSoil	10708	4.25677	-4.04455	1.48052	-2.74876	0.00598204	0.0210958	two	Bacteria	Proteobacteria	Deltaproteobacteria	Desulfuromonadales	Geobacteraceae	Geobacter	unclassified
BulkSoil	10711	2.10045	-2.4454	1.03877	-2.33195	0.0197033	0.0572613	two	Bacteria	Proteobacteria	Deltaproteobacteria	Desulfuromonadales	Geobacteraceae	Geobacter	unclassified
BulkSoil	10718	0.308809	1.95273	2.38649	0.783287	0.433459	NA	two	Bacteria	Proteobacteria	Deltaproteobacteria	Syntrophobacterales	Syntrophorhabdaceae	unclassified	unclassified
BulkSoil	107184	1.67143	-0.199484	1.95804	-0.101864	0.918865	0.962732	two	Bacteria	Proteobacteria	Betaproteobacteria	Rhodocyclales	Rhodocyclaceae	unclassified	unclassified
BulkSoil	1072157	0.377071	0.529074	1.86919	0.266731	0.789676	NA	two	Bacteria	Planctomycetes	Planctomycetia	Gemmatales	Isosphaeraceae	unclassified	unclassified
BulkSoil	107234	2.72155	0.247534	0.861954	0.283752	0.7766	0.939641	two	Archaea	Crenarchaeota	Thaumarchaeota	Nitrososphaerales	Nitrososphaeraceae	Candidatus_Nitrososphaera	SCA1145
BulkSoil	1072787	1.4135	-2.85039	1.87834	-1.51627	0.129452	0.252422	two	Bacteria	Proteobacteria	Gammaproteobacteria	Xanthomonadales	Xanthomonadaceae	Thermomonas	unclassified
BulkSoil	107282	0	NA	NA	NA	NA	NA	two	Bacteria	GOUTA4	unclassified	unclassified	unclassified	unclassified	unclassified
BulkSoil	1073359	0.25248	-1.65124	2.42909	-0.655935	0.511866	NA	two	Bacteria	Bacteroidetes	[Saprospirae]	[Saprospirales]	Chitinophagaceae	Flavisolibacter	unclassified
BulkSoil	1074016	0.494981	-0.182852	2.21477	-0.0825432	0.934215	NA	two	Bacteria	Proteobacteria	Betaproteobacteria	Burkholderiales	Oxalobacteraceae	unclassified	unclassified
BulkSoil	107418	0.80381	-3.23268	2.08802	-1.51643	0.129411	0.252422	two	Bacteria	Chlorobi	OPB56	unclassified	unclassified	unclassified	unclassified
BulkSoil	107428	13.9003	-3.07237	0.669785	-4.57162	4.8397e-06	4.14875e-05	two	Bacteria	Verrucomicrobia	[Pedosphaerae]	[Pedosphaerales]	unclassified	unclassified	unclassified
BulkSoil	1074434	0.0893216	-0.135659	2.56271	-0.0529365	0.957782	NA	two	Bacteria	Actinobacteria	Actinobacteria	Actinomycetales	Micromonosporaceae	unclassified	unclassified
BulkSoil	1074543	1.64814	4.40905	1.70556	2.54356	0.010973	0.0349443	two	Bacteria	Planctomycetes	Planctomycetia	Pirellulales	Pirellulaceae	unclassified	unclassified
BulkSoil	107461	28.4764	-0.0857663	2.39985	-0.0688769	0.945088	0.962732	two	Bacteria	Proteobacteria	Alphaproteobacteria	Rhizobiales	unclassified	unclassified	unclassified
BulkSoil	10750	0.0343906	-0.135659	2.56271	-0.0529275	0.95779	NA	two	Bacteria	Proteobacteria	Deltaproteobacteria	Syntrophobacterales	Syntrophobacteraceae	Syntrophobacter	unclassified
BulkSoil	10758	0	NA	NA	NA	NA	NA	two	Bacteria	Proteobacteria	Deltaproteobacteria	Syntrophobacterales	Syntrophobacteraceae	Syntrophobacter	unclassified
BulkSoil	1075811	0.0495239	-0.405792	2.56271	-0.158341	0.874188	NA	two	Bacteria	Proteobacteria	Deltaproteobacteria	Myxococcales	unclassified	unclassified	unclassified
BulkSoil	107623	2.55943	-0.210706	1.72281	-0.122291	0.902669	0.962732	two	Bacteria	Proteobacteria	Betaproteobacteria	Rhodocyclales	Rhodocyclaceae	Dechloromonas	unclassified
BulkSoil	1076376	1.31929	-0.174483	2.31271	-0.0754355	0.939868	0.962732	two	Bacteria	Proteobacteria	Alphaproteobacteria	Rhizobiales	Rhizobiaceae	Agrobacterium	unclassified
BulkSoil	1076737	0.11357	-0.135659	2.56271	-0.0529235	0.957793	NA	two	Bacteria	Planctomycetes	Planctomycetia	Planctomycetales	Planctomycetaceae	Planctomyces	unclassified
BulkSoil	1077190	0.361929	-1.8819	2.56084	-0.680544	0.49616	NA	two	Bacteria	Verrucomicrobia	Opitutae	Opitutales	Opitutaceae	Opitutus	unclassified
BulkSoil	1079393	0.295629	-1.96153	2.53511	-0.713481	0.475548	NA	two	Bacteria	Actinobacteria	Thermoleophilia	Solirubrobacterales	unclassified	unclassified	unclassified
BulkSoil	107978	0.373491	1.55962	2.56048	0.574888	0.565367	NA	two	Bacteria	Cyanobacteria	Nostocophycideae	Nostocales	Nostocaceae	Cylindrospermopsis	unclassified
BulkSoil	1080007	0	NA	NA	NA	NA	NA	two	Bacteria	Bacteroidetes	Bacteroidia	Bacteroidales	unclassified	unclassified	unclassified
BulkSoil	108003	0.0502972	0.404608	2.56271	0.157882	0.87455	NA	two	Bacteria	Cyanobacteria	Nostocophycideae	Nostocales	Nostocaceae	unclassified	unclassified
BulkSoil	1080447	28.683	7.85998	0.935059	8.24788	1.61234e-16	1.25578e-14	two	Bacteria	Acidobacteria	Acidobacteria-6	iii1-15	unclassified	unclassified	unclassified
BulkSoil	1081489	7.76155	-0.641231	1.63115	-0.393098	0.694247	0.873335	two	Bacteria	Fibrobacteres	Fibrobacteria	258ds10	unclassified	unclassified	unclassified
BulkSoil	108155	0.109521	-0.135659	2.56271	-0.0529218	0.957794	NA	two	Bacteria	Proteobacteria	Betaproteobacteria	Rhodocyclales	Rhodocyclaceae	unclassified	unclassified
BulkSoil	108157	0.901023	-0.190357	2.11025	-0.0901922	0.928134	0.962732	two	Bacteria	Proteobacteria	Betaproteobacteria	Rhodocyclales	Rhodocyclaceae	unclassified	unclassified
BulkSoil	1081622	0.966027	2.77432	1.26703	2.1705	0.0299692	0.0807272	two	Bacteria	Bacteroidetes	[Saprospirae]	[Saprospirales]	Chitinophagaceae	Flavisolibacter	unclassified
BulkSoil	1081704	1.8396	-4.95944	1.32665	-3.69438	0.000220424	0.00118516	two	Bacteria	Gemmatimonadetes	Gemmatimonadetes	Ellin5290	unclassified	unclassified	unclassified
BulkSoil	10829	0.0274623	-0.135659	2.56271	-0.0529282	0.957789	NA	two	Bacteria	Proteobacteria	Deltaproteobacteria	Desulfobacterales	Desulfobulbaceae	Desulfobulbus	rhabdoformis
BulkSoil	108328	15.0154	0.747079	1.41827	0.501254	0.616192	0.807564	two	Bacteria	Proteobacteria	Betaproteobacteria	Burkholderiales	Comamonadaceae	unclassified	unclassified
BulkSoil	1083580	0.0523247	-0.405792	2.56271	-0.158341	0.874188	NA	two	Bacteria	Gemmatimonadetes	Gemmatimonadetes	N1423WL	unclassified	unclassified	unclassified
BulkSoil	1084045	5.67258	-1.2906	0.806953	-1.59584	0.110525	0.226365	two	Bacteria	Firmicutes	Bacilli	Bacillales	Planococcaceae	Lysinibacillus	unclassified
BulkSoil	1084127	0.168126	-0.94606	2.56271	-0.373376	0.708869	NA	two	Bacteria	Planctomycetes	vadinHA49	DH61	unclassified	unclassified	unclassified
BulkSoil	1085127	0.284454	-0.192333	2.07979	-0.0924747	0.926321	NA	two	Bacteria	Proteobacteria	Betaproteobacteria	SC-I-84	unclassified	unclassified	unclassified
BulkSoil	1085627	86.9857	-0.224646	1.31607	-0.170681	0.864475	0.962732	two	Bacteria	Proteobacteria	Alphaproteobacteria	Rhizobiales	unclassified	unclassified	unclassified
BulkSoil	1086554	0.0617835	-0.675926	2.56271	-0.263755	0.791969	NA	two	Bacteria	Bacteroidetes	Sphingobacteriia	Sphingobacteriales	unclassified	unclassified	unclassified
BulkSoil	1086575	0.252976	-0.405792	2.56271	-0.204842	0.837696	NA	two	Bacteria	Proteobacteria	Betaproteobacteria	Burkholderiales	Oxalobacteraceae	unclassified	unclassified
BulkSoil	108723	0.834819	-3.14467	1.24843	-2.50045	0.0124034	0.0388194	two	Bacteria	Proteobacteria	Betaproteobacteria	Burkholderiales	Comamonadaceae	Xenophilus	unclassified
BulkSoil	1087471	0.027034	-0.135659	2.56271	-0.0529279	0.957789	NA	two	Bacteria	Bacteroidetes	Sphingobacteriia	Sphingobacteriales	unclassified	unclassified	unclassified
BulkSoil	1087496	0.0638269	-0.405792	2.56271	-0.158341	0.874188	NA	two	Bacteria	Proteobacteria	Alphaproteobacteria	Sphingomonadales	Sphingomonadaceae	Sphingomonas	unclassified
BulkSoil	1087611	1.18613	-3.58026	1.45549	-2.45021	0.0142773	0.0435833	two	Bacteria	Gemmatimonadetes	Gemmatimonadetes	Ellin5290	unclassified	unclassified	unclassified
BulkSoil	1088543	0.529606	-2.73441	2.32007	-1.13409	0.256756	NA	two	Bacteria	Actinobacteria	Thermoleophilia	Solirubrobacterales	unclassified	unclassified	unclassified
BulkSoil	1089190	0.378408	-0.405792	2.56271	-0.204843	0.837695	NA	two	Bacteria	Actinobacteria	Actinobacteria	Actinomycetales	Frankiaceae	unclassified	unclassified
BulkSoil	108986	2.06689	3.91852	1.39861	2.79949	0.0051183	0.0183585	two	Bacteria	Proteobacteria	Alphaproteobacteria	Caulobacterales	Caulobacteraceae	Phenylobacterium	unclassified
BulkSoil	1089898	0.212207	1.10766	2.46031	0.460262	0.645328	NA	two	Bacteria	Planctomycetes	Planctomycetia	Gemmatales	Gemmataceae	Gemmata	unclassified
BulkSoil	1089939	0.974502	-4.08376	1.57643	-2.55959	0.0104795	0.0336481	two	Bacteria	Proteobacteria	Deltaproteobacteria	Myxococcales	unclassified	unclassified	unclassified
BulkSoil	1090290	0.224044	-1.62815	2.56199	-0.580486	0.561587	NA	two	Bacteria	Proteobacteria	Alphaproteobacteria	Rhizobiales	Beijerinckiaceae	unclassified	unclassified
BulkSoil	109053	8.5189	-1.84795	1.06445	-1.72733	0.0841077	0.183569	two	Bacteria	Verrucomicrobia	Opitutae	Opitutales	Opitutaceae	Opitutus	unclassified
BulkSoil	1090903	11.8818	-0.226193	1.25855	-0.179711	0.85738	0.962732	two	Bacteria	Proteobacteria	Betaproteobacteria	Rhodocyclales	Rhodocyclaceae	unclassified	unclassified
BulkSoil	1091225	0.290495	-1.94209	2.5364	-0.705922	0.480237	NA	two	Bacteria	Actinobacteria	Thermoleophilia	Solirubrobacterales	unclassified	unclassified	unclassified
BulkSoil	1091625	3.37304	1.52252	0.771875	1.96634	0.0492592	0.121342	two	Bacteria	Verrucomicrobia	Opitutae	Opitutales	Opitutaceae	Opitutus	unclassified
BulkSoil	1092163	2.92224	-5.4615	1.32339	-4.07673	4.56733e-05	0.000295037	two	Bacteria	Gemmatimonadetes	Gemm-3	unclassified	unclassified	unclassified	unclassified
BulkSoil	1092813	0.921856	2.7471	1.76736	1.52091	0.128283	0.25104	two	Bacteria	Acidobacteria	Solibacteres	Solibacterales	Solibacteraceae	Candidatus_Solibacter	unclassified
BulkSoil	1093466	6.17185	-0.0568516	2.56271	-0.0529178	0.957797	0.962732	two	Bacteria	Proteobacteria	Alphaproteobacteria	Rhizobiales	Rhizobiaceae	Agrobacterium	unclassified
BulkSoil	1093690	0.304395	-1.73122	2.40572	-0.700755	0.483456	NA	two	Bacteria	Verrucomicrobia	[Pedosphaerae]	[Pedosphaerales]	Ellin517	unclassified	unclassified
BulkSoil	1094433	0.963458	3.7836	1.61235	2.32079	0.0202981	0.0587394	two	Bacteria	Actinobacteria	Thermoleophilia	Gaiellales	Gaiellaceae	unclassified	unclassified
BulkSoil	1094453	2.78818	-5.21664	1.07366	-4.78813	1.68339e-06	1.60452e-05	two	Bacteria	Proteobacteria	Alphaproteobacteria	Sphingomonadales	Sphingomonadaceae	Kaistobacter	unclassified
BulkSoil	109469	0.0589806	-0.135659	2.56271	-0.0529256	0.957791	NA	two	Bacteria	Proteobacteria	Alphaproteobacteria	Rhodospirillales	Rhodospirillaceae	Azospirillum	unclassified
BulkSoil	109522	1.74971	0.366825	1.05196	0.346174	0.729212	0.904382	two	Bacteria	Verrucomicrobia	[Pedosphaerae]	[Pedosphaerales]	unclassified	unclassified	unclassified
BulkSoil	1095402	1.36768	-4.52785	1.27424	-3.51876	0.000433569	0.00214892	two	Bacteria	Verrucomicrobia	[Spartobacteria]	[Chthoniobacterales]	[Chthoniobacteraceae]	unclassified	unclassified
BulkSoil	109573	0.725102	-0.7781	1.32821	-0.582439	0.560271	0.749411	two	Bacteria	Proteobacteria	Deltaproteobacteria	Desulfuromonadales	Geobacteraceae	Geobacter	unclassified
BulkSoil	1096660	0.346116	-2.0768	2.17514	-0.943302	0.345526	NA	two	Bacteria	Acidobacteria	Solibacteres	Solibacterales	unclassified	unclassified	unclassified
BulkSoil	109694	0.374006	1.64943	1.83124	0.893497	0.371591	NA	two	Bacteria	Acidobacteria	Acidobacteriia	Acidobacteriales	Koribacteraceae	unclassified	unclassified
BulkSoil	109789	0.0541061	-0.135659	2.56271	-0.052926	0.957791	NA	two	Bacteria	Nitrospirae	Nitrospira	Nitrospirales	Nitrospiraceae	Nitrospira	unclassified
BulkSoil	1099157	0.0294214	-0.135659	2.56271	-0.0529277	0.957789	NA	two	Bacteria	Proteobacteria	Gammaproteobacteria	Legionellales	Coxiellaceae	Aquicella	unclassified
BulkSoil	1099772	0.751097	0.192071	2.10142	0.0900619	0.928238	0.962732	two	Bacteria	Proteobacteria	Alphaproteobacteria	Rhodospirillales	Acetobacteraceae	unclassified	unclassified
BulkSoil	1100123	0.523812	-2.70796	2.33176	-1.11675	0.264099	NA	two	Bacteria	Actinobacteria	Thermoleophilia	Solirubrobacterales	Conexibacteraceae	unclassified	unclassified
BulkSoil	110103	0.459221	0.552031	2.19626	0.250227	0.802412	NA	two	Bacteria	Nitrospirae	Nitrospira	Nitrospirales	Nitrospiraceae	Nitrospira	unclassified
BulkSoil	1101096	0.6181	-2.51532	2.50011	-0.945386	0.344462	0.526052	two	Bacteria	Gemmatimonadetes	Gemm-3	unclassified	unclassified	unclassified	unclassified
BulkSoil	110208	0.373876	1.99005	2.37391	0.809584	0.418179	NA	two	Bacteria	Acidobacteria	Solibacteres	Solibacterales	AKIW659	unclassified	unclassified
BulkSoil	110215	63.286	-3.99245	1.11286	-3.64214	0.000270379	0.00141469	two	Bacteria	Proteobacteria	Betaproteobacteria	Burkholderiales	Comamonadaceae	Paucibacter	unclassified
BulkSoil	1102642	3.19815	5.38737	1.26514	4.21978	2.44544e-05	0.000171811	two	Bacteria	Acidobacteria	Solibacteres	Solibacterales	unclassified	unclassified	unclassified
BulkSoil	110291	0.463077	2.23734	2.50048	0.830613	0.406192	NA	two	Bacteria	Acidobacteria	Solibacteres	Solibacterales	Solibacteraceae	Candidatus_Solibacter	unclassified
BulkSoil	1104556	0.218111	0.78774	2.46771	0.322946	0.746736	NA	two	Bacteria	Proteobacteria	Alphaproteobacteria	Rhodospirillales	Rhodospirillaceae	unclassified	unclassified
BulkSoil	1104566	4.15794	-2.94662	1.19396	-2.50384	0.0122854	0.0385385	two	Bacteria	Proteobacteria	Betaproteobacteria	Rhodocyclales	Rhodocyclaceae	Azoarcus	unclassified
BulkSoil	110461	1.11272	-3.95996	1.48063	-2.65264	0.0079864	0.0268211	two	Bacteria	Acidobacteria	Solibacteres	Solibacterales	unclassified	unclassified	unclassified
BulkSoil	1104621	0	NA	NA	NA	NA	NA	two	Bacteria	Gemmatimonadetes	Gemmatimonadetes	C114	unclassified	unclassified	unclassified
BulkSoil	110474	2.98795	-5.5678	1.76218	-3.08614	0.00202776	0.0082013	two	Bacteria	Cyanobacteria	ML635J-21	unclassified	unclassified	unclassified	unclassified
BulkSoil	1104782	0.698008	2.49961	1.89659	1.29788	0.194329	0.344211	two	Bacteria	Proteobacteria	Betaproteobacteria	Ellin6067	unclassified	unclassified	unclassified
BulkSoil	1104825	4.33261	-1.86647	1.33212	-1.4088	0.158895	0.294659	two	Bacteria	Proteobacteria	Betaproteobacteria	Burkholderiales	Comamonadaceae	Diaphorobacter	unclassified
BulkSoil	1104970	0.275714	-1.49434	2.42147	-0.632289	0.527198	NA	two	Bacteria	Gemmatimonadetes	Gemmatimonadetes	unclassified	unclassified	unclassified	unclassified
BulkSoil	1105005	0.52746	-2.34216	2.13116	-1.08666	0.277185	NA	two	Bacteria	Acidobacteria	[Chloracidobacteria]	RB41	Ellin6075	unclassified	unclassified
BulkSoil	1105085	6.05384	-0.604503	1.90871	-0.316696	0.751474	0.92104	two	Bacteria	Proteobacteria	Alphaproteobacteria	Caulobacterales	Caulobacteraceae	Asticcacaulis	biprosthecium
BulkSoil	1105149	9.89737	5.53327	0.750678	7.11687	1.10408e-12	3.42014e-11	two	Bacteria	Acidobacteria	Acidobacteriia	Acidobacteriales	Koribacteraceae	Candidatus_Koribacter	unclassified
BulkSoil	1105298	0.242817	0.818165	2.42351	0.332049	0.739852	NA	two	Bacteria	Verrucomicrobia	[Pedosphaerae]	[Pedosphaerales]	Ellin515	unclassified	unclassified
BulkSoil	1105450	0.0187003	-0.135659	2.56271	-0.0529294	0.957788	NA	two	Bacteria	Actinobacteria	Actinobacteria	Actinomycetales	Nocardioidaceae	Nocardioides	plantarum
BulkSoil	1105473	0.106999	-0.675926	2.56271	-0.26375	0.791972	NA	two	Bacteria	Chloroflexi	Anaerolineae	GCA004	unclassified	unclassified	unclassified
BulkSoil	1105574	5.59313	-3.53657	0.698645	-5.02185	5.11773e-07	5.58037e-06	two	Bacteria	Proteobacteria	Betaproteobacteria	Burkholderiales	Oxalobacteraceae	unclassified	unclassified
BulkSoil	1105652	0.147263	-0.675926	2.56271	-0.263749	0.791973	NA	two	Bacteria	Nitrospirae	Nitrospira	Nitrospirales	0319-6A21	unclassified	unclassified
BulkSoil	1105689	4.66236	-0.2002	1.94476	-0.102932	0.918017	0.962732	two	Bacteria	Proteobacteria	Alphaproteobacteria	Rhizobiales	Rhizobiaceae	Agrobacterium	unclassified
BulkSoil	1105690	0.705991	-0.151012	2.50006	-0.0603828	0.951851	0.962732	two	Bacteria	Proteobacteria	Betaproteobacteria	Rhodocyclales	Rhodocyclaceae	Dechloromonas	unclassified
BulkSoil	1105693	3.27751	-0.651283	1.53873	-0.423252	0.672111	0.856557	two	Bacteria	Proteobacteria	Betaproteobacteria	Burkholderiales	Comamonadaceae	unclassified	unclassified
BulkSoil	1105745	2.05059	-5.36024	1.30511	-4.04572	5.2163e-05	0.000329922	two	Bacteria	Gemmatimonadetes	Gemmatimonadetes	Ellin5290	unclassified	unclassified	unclassified
BulkSoil	1105814	0.013517	-0.135659	2.56271	-0.0529294	0.957788	NA	two	Bacteria	Proteobacteria	Alphaproteobacteria	Rhizobiales	Bradyrhizobiaceae	Bradyrhizobium	unclassified
BulkSoil	1105914	0.133079	-0.94606	2.56271	-0.376657	0.706428	NA	two	Bacteria	Bacteroidetes	Cytophagia	Cytophagales	Cytophagaceae	unclassified	unclassified
BulkSoil	1106016	0.0912892	-0.405792	2.56271	-0.158339	0.874189	NA	two	Bacteria	Proteobacteria	Alphaproteobacteria	Rhodospirillales	unclassified	unclassified	unclassified
BulkSoil	1106173	2.0279	4.63896	1.21181	3.78409	0.000154271	0.000874308	two	Bacteria	Acidobacteria	Acidobacteriia	Acidobacteriales	Koribacteraceae	unclassified	unclassified
BulkSoil	1106267	0	NA	NA	NA	NA	NA	two	Bacteria	Bacteroidetes	[Saprospirae]	[Saprospirales]	unclassified	unclassified	unclassified
BulkSoil	1106324	2.09902	-0.204836	1.85346	-0.110507	0.912008	0.962732	two	Bacteria	Proteobacteria	Betaproteobacteria	Burkholderiales	Comamonadaceae	unclassified	unclassified
BulkSoil	1106349	24.2996	-0.494096	1.38332	-0.36233	0.717106	0.891802	two	Bacteria	Proteobacteria	Betaproteobacteria	Burkholderiales	Comamonadaceae	Hydrogenophaga	unclassified
BulkSoil	1106471	0.241636	-0.675926	2.56271	-0.263751	0.791972	NA	two	Bacteria	Actinobacteria	Actinobacteria	Actinomycetales	Nocardioidaceae	unclassified	unclassified
BulkSoil	1106498	0.325315	-1.456	2.42016	-0.588514	0.556187	NA	two	Bacteria	Nitrospirae	Nitrospira	Nitrospirales	Nitrospiraceae	Nitrospira	unclassified
BulkSoil	1106653	4.45671	-0.605143	1.22931	-0.494443	0.620994	0.811519	two	Bacteria	Proteobacteria	Gammaproteobacteria	Xanthomonadales	Sinobacteraceae	unclassified	unclassified
BulkSoil	1107049	0.342214	-0.968865	2.06327	-0.459333	0.645995	NA	two	Bacteria	Bacteroidetes	Cytophagia	Cytophagales	Cytophagaceae	unclassified	unclassified
BulkSoil	1107143	0.249136	-0.532435	2.111	-0.239228	0.810929	NA	two	Bacteria	Proteobacteria	Deltaproteobacteria	Myxococcales	unclassified	unclassified	unclassified
BulkSoil	1107168	0	NA	NA	NA	NA	NA	two	Bacteria	Gemmatimonadetes	Gemm-1	unclassified	unclassified	unclassified	unclassified
BulkSoil	1107302	0.616832	-3.36833	2.0212	-1.62313	0.104562	0.217418	two	Bacteria	Planctomycetes	Planctomycetia	Planctomycetales	Planctomycetaceae	Planctomyces	unclassified
BulkSoil	1107346	0.849307	-3.93453	1.39483	-2.79479	0.00519342	0.0185304	two	Bacteria	Acidobacteria	[Chloracidobacteria]	RB41	unclassified	unclassified	unclassified
BulkSoil	110735	0.151235	0.65712	2.56267	0.234842	0.814331	NA	two	Bacteria	Proteobacteria	Deltaproteobacteria	Desulfuromonadales	Geobacteraceae	Geobacter	unclassified
BulkSoil	1107435	0.114944	-0.405792	2.56271	-0.158338	0.874191	NA	two	Bacteria	BRC1	PRR-11	unclassified	unclassified	unclassified	unclassified
BulkSoil	110756	0.270582	0.625839	2.07789	0.297144	0.766356	NA	two	Bacteria	Verrucomicrobia	[Pedosphaerae]	[Pedosphaerales]	unclassified	unclassified	unclassified
BulkSoil	1107608	0.492419	0.183854	1.5321	0.118332	0.905804	NA	two	Bacteria	Proteobacteria	Deltaproteobacteria	Myxococcales	unclassified	unclassified	unclassified
BulkSoil	1107633	7.43461	-0.204483	1.86075	-0.10988	0.912505	0.962732	two	Bacteria	Proteobacteria	Alphaproteobacteria	Rhodospirillales	Rhodospirillaceae	Magnetospirillum	unclassified
BulkSoil	1107670	0.0232929	-0.135659	2.56271	-0.0529294	0.957788	NA	two	Bacteria	Bacteroidetes	Bacteroidia	Bacteroidales	Rikenellaceae	Blvii28	unclassified
BulkSoil	1107686	0.146468	-0.94606	2.56271	-0.370367	0.711109	NA	two	Bacteria	Planctomycetes	Planctomycetia	Gemmatales	Isosphaeraceae	unclassified	unclassified
BulkSoil	1107738	0	NA	NA	NA	NA	NA	two	Bacteria	Acidobacteria	Acidobacteria-6	iii1-15	unclassified	unclassified	unclassified
BulkSoil	1107819	1.34362	0.626544	1.5518	0.40582	0.684875	0.867147	two	Bacteria	Proteobacteria	Betaproteobacteria	Burkholderiales	Comamonadaceae	unclassified	unclassified
BulkSoil	1107985	0.133369	-1.20644	2.56269	-0.420016	0.674474	NA	two	Bacteria	Proteobacteria	Deltaproteobacteria	Myxococcales	unclassified	unclassified	unclassified
BulkSoil	1108040	1.52458	3.12955	1.50977	2.07016	0.0384375	0.0978344	two	Bacteria	Bacteroidetes	Cytophagia	Cytophagales	Cytophagaceae	unclassified	unclassified
BulkSoil	1108098	0.0500958	-0.405792	2.56271	-0.158343	0.874186	NA	two	Bacteria	Proteobacteria	Alphaproteobacteria	Rhodospirillales	Rhodospirillaceae	Magnetospirillum	unclassified
BulkSoil	110814	0.718067	-0.13675	2.5597	-0.0534122	0.957404	0.962732	two	Bacteria	Proteobacteria	Betaproteobacteria	Burkholderiales	Comamonadaceae	Paucibacter	unclassified
BulkSoil	1108275	1.74445	-0.187019	2.15883	-0.0866179	0.930975	0.962732	two	Bacteria	Proteobacteria	Betaproteobacteria	Burkholderiales	Comamonadaceae	Limnohabitans	unclassified
BulkSoil	1108431	0.0562412	-0.135659	2.56271	-0.0529258	0.957791	NA	two	Bacteria	Verrucomicrobia	[Pedosphaerae]	[Pedosphaerales]	Ellin515	unclassified	unclassified
BulkSoil	1108454	0.574791	-1.54293	2.05031	-0.750757	0.452799	0.64504	two	Bacteria	Proteobacteria	Betaproteobacteria	SBla14	unclassified	unclassified	unclassified
BulkSoil	1108523	34.6312	6.03986	0.584984	10.1913	2.16766e-24	5.90905e-22	two	Bacteria	Acidobacteria	iii1-8	DS-18	unclassified	unclassified	unclassified
BulkSoil	1108618	0.399728	-0.150104	2.50501	-0.0599092	0.952228	NA	two	Bacteria	Spirochaetes	[Leptospirae]	[Leptospirales]	Sediment-4	SJA-88	unclassified
BulkSoil	1108632	1.99228	-4.83503	1.30524	-3.66658	0.000245814	0.00130622	two	Bacteria	Bacteroidetes	Cytophagia	Cytophagales	Cytophagaceae	unclassified	unclassified
BulkSoil	1108652	6.41087	-0.659248	1.45884	-0.451882	0.651354	0.839126	two	Bacteria	Proteobacteria	Betaproteobacteria	Rhodocyclales	Rhodocyclaceae	Dechloromonas	unclassified
BulkSoil	1108658	0.456908	2.1353	2.36988	0.871628	0.383412	NA	two	Bacteria	Actinobacteria	Actinobacteria	Actinomycetales	Frankiaceae	unclassified	unclassified
BulkSoil	1108726	0.6976	-0.215851	1.59141	-0.135626	0.892117	0.962732	two	Bacteria	Proteobacteria	Betaproteobacteria	Burkholderiales	Comamonadaceae	Methylibium	unclassified
BulkSoil	1108830	0.520366	-2.49515	1.90891	-1.2853	0.198688	NA	two	Bacteria	Proteobacteria	Alphaproteobacteria	Rhizobiales	Methylocystaceae	unclassified	unclassified
BulkSoil	1108876	0.427838	-0.675926	2.56271	-0.263753	0.79197	NA	two	Bacteria	Actinobacteria	Actinobacteria	Actinomycetales	Nocardioidaceae	unclassified	unclassified
BulkSoil	1108899	0.0850861	-0.135659	2.56271	-0.0529253	0.957791	NA	two	Bacteria	Proteobacteria	Gammaproteobacteria	Xanthomonadales	Sinobacteraceae	Steroidobacter	unclassified
BulkSoil	1108924	0.383916	-1.84127	2.53066	-0.689712	0.490376	NA	two	Bacteria	Acidobacteria	iii1-8	DS-18	unclassified	unclassified	unclassified
BulkSoil	1108930	1.60629	0.15388	1.22488	0.125067	0.900471	0.962732	two	Bacteria	Verrucomicrobia	[Pedosphaerae]	[Pedosphaerales]	Ellin515	unclassified	unclassified
BulkSoil	1108959	0.0643826	0.404608	2.56271	0.157882	0.87455	NA	two	Bacteria	Proteobacteria	Alphaproteobacteria	Caulobacterales	Caulobacteraceae	Mycoplana	unclassified
BulkSoil	1108960	0	NA	NA	NA	NA	NA	two	Bacteria	Proteobacteria	Alphaproteobacteria	Sphingomonadales	Sphingomonadaceae	Sphingomonas	unclassified
BulkSoil	1108989	0.559849	-0.150721	2.50167	-0.0602298	0.951973	0.962732	two	Bacteria	Proteobacteria	Alphaproteobacteria	Rhizobiales	Hyphomicrobiaceae	unclassified	unclassified
BulkSoil	1109251	0.013517	-0.135659	2.56271	-0.0529294	0.957788	NA	two	Bacteria	Proteobacteria	Gammaproteobacteria	Pseudomonadales	Pseudomonadaceae	Pseudomonas	unclassified
BulkSoil	1109601	0.0565291	0.134475	2.56271	0.0524789	0.958147	NA	two	Bacteria	Proteobacteria	Deltaproteobacteria	Myxococcales	unclassified	unclassified	unclassified
BulkSoil	1109607	1.1587	1.9782	1.78872	1.11224	0.266037	0.431934	two	Bacteria	Actinobacteria	Actinobacteria	Actinomycetales	Cellulomonadaceae	Cellulomonas	unclassified
BulkSoil	1109633	1.78864	4.68316	1.17862	3.92297	8.74644e-05	0.000523276	two	Bacteria	Acidobacteria	Solibacteres	Solibacterales	unclassified	unclassified	unclassified
BulkSoil	1109817	1.59203	-0.440116	2.52008	-0.17463	0.86137	0.962732	two	Bacteria	Chlorobi	Ignavibacteria	Ignavibacteriales	[Melioribacteraceae]	unclassified	unclassified
BulkSoil	1110021	8.51171	-6.39198	1.149	-5.45561	4.88049e-08	6.48986e-07	two	Bacteria	Actinobacteria	Actinobacteria	Actinomycetales	Geodermatophilaceae	Modestobacter	unclassified
BulkSoil	1110065	4.62514	-1.47273	1.4558	-1.01809	0.308636	0.484644	two	Bacteria	Proteobacteria	Betaproteobacteria	Burkholderiales	Comamonadaceae	Rubrivivax	unclassified
BulkSoil	1110139	0.631331	-2.60042	1.70243	-1.5253	0.127183	0.249247	two	Bacteria	Bacteroidetes	At12OctB3	unclassified	unclassified	unclassified	unclassified
BulkSoil	1110169	6.09832	5.06358	1.01885	4.90683	9.25622e-07	9.24266e-06	two	Bacteria	Actinobacteria	Actinobacteria	Actinomycetales	unclassified	unclassified	unclassified
BulkSoil	1110182	0.702027	-2.8525	2.06861	-1.35932	0.174047	0.315459	two	Bacteria	Acidobacteria	[Chloracidobacteria]	RB41	Ellin6075	unclassified	unclassified
BulkSoil	1110227	0.118862	-0.135659	2.56271	-0.0529329	0.957785	NA	two	Bacteria	Proteobacteria	Alphaproteobacteria	Sphingomonadales	Sphingomonadaceae	unclassified	unclassified
BulkSoil	1110261	0.245978	-1.46864	2.43793	-0.620025	0.535242	NA	two	Bacteria	Proteobacteria	Deltaproteobacteria	Myxococcales	Haliangiaceae	unclassified	unclassified
BulkSoil	1110303	1.32489	-4.23348	1.68856	-2.47875	0.0131844	0.040703	two	Bacteria	Proteobacteria	Gammaproteobacteria	Xanthomonadales	Sinobacteraceae	unclassified	unclassified
BulkSoil	1110356	0.10772	-0.405792	2.56271	-0.158339	0.87419	NA	two	Bacteria	Acidobacteria	Sva0725	Sva0725	unclassified	unclassified	unclassified
BulkSoil	1110388	356.184	5.02839	0.995689	4.9231	8.51832e-07	8.63232e-06	two	Bacteria	Proteobacteria	Betaproteobacteria	Rhodocyclales	Rhodocyclaceae	unclassified	unclassified
BulkSoil	1110462	0.967432	2.4578	1.58126	1.56094	0.118539	0.237099	two	Bacteria	Bacteroidetes	Sphingobacteriia	Sphingobacteriales	unclassified	unclassified	unclassified
BulkSoil	111050	1.16629	-0.912511	1.31445	-0.68933	0.490616	0.679583	two	Bacteria	Actinobacteria	Thermoleophilia	Solirubrobacterales	Conexibacteraceae	unclassified	unclassified
BulkSoil	1110562	5.37231	4.70138	0.923986	4.94584	7.58143e-07	7.88816e-06	two	Bacteria	Acidobacteria	Acidobacteriia	Acidobacteriales	Acidobacteriaceae	unclassified	unclassified
BulkSoil	1110625	2.82236	-5.97987	0.990152	-5.92459	3.13076e-09	5.20393e-08	two	Bacteria	Actinobacteria	Thermoleophilia	Solirubrobacterales	unclassified	unclassified	unclassified
BulkSoil	1110836	0.0384159	-0.135659	2.56271	-0.0529276	0.95779	NA	two	Bacteria	Bacteroidetes	[Saprospirae]	[Saprospirales]	Chitinophagaceae	unclassified	unclassified
BulkSoil	111086	2.80472	0.191498	0.726047	0.260385	0.794567	0.950829	two	Bacteria	Verrucomicrobia	[Pedosphaerae]	[Pedosphaerales]	Ellin515	unclassified	unclassified
BulkSoil	111088	7.40012	-0.283083	1.08663	-0.260885	0.794181	0.950786	two	Bacteria	Proteobacteria	Alphaproteobacteria	Rhodospirillales	Rhodospirillaceae	Magnetospirillum	unclassified
BulkSoil	1110955	0.899736	-0.1934	2.0628	-0.0937429	0.925313	0.962732	two	Bacteria	Proteobacteria	Betaproteobacteria	Rhodocyclales	Rhodocyclaceae	Candidatus_Accumulibacter	unclassified
BulkSoil	1110978	0.142575	-0.675926	2.56271	-0.26375	0.791972	NA	two	Bacteria	Proteobacteria	Betaproteobacteria	Burkholderiales	unclassified	unclassified	unclassified
BulkSoil	1111024	1.95656	-4.92852	1.4354	-3.39334	0.000690447	0.00322287	two	Bacteria	Gemmatimonadetes	Gemmatimonadetes	Gemmatimonadales	unclassified	unclassified	unclassified
BulkSoil	111105	0.0526534	-0.135659	2.56271	-0.052926	0.957791	NA	two	Bacteria	Nitrospirae	Nitrospira	Nitrospirales	Nitrospiraceae	Nitrospira	unclassified
BulkSoil	1111121	0.16593	-0.135659	2.56271	-0.0529203	0.957795	NA	two	Bacteria	Acidobacteria	Acidobacteria-6	CCU21	unclassified	unclassified	unclassified
BulkSoil	1111200	1.29205	-4.45112	1.538	-2.85783	0.00426551	0.0157405	two	Bacteria	Proteobacteria	Betaproteobacteria	Burkholderiales	unclassified	unclassified	unclassified
BulkSoil	1111207	0.0848707	-0.135659	2.56271	-0.0529236	0.957793	NA	two	Bacteria	Acidobacteria	Solibacteres	Solibacterales	Solibacteraceae	Candidatus_Solibacter	unclassified
BulkSoil	1111257	0.860218	2.05596	1.64039	1.25488	0.209521	0.363099	two	Bacteria	Armatimonadetes	Chthonomonadetes	SJA-22	unclassified	unclassified	unclassified
BulkSoil	1111326	3.67795	-5.83632	1.62632	-3.53684	0.000404942	0.00202545	two	Bacteria	Actinobacteria	Actinobacteria	Actinomycetales	Micromonosporaceae	unclassified	unclassified
BulkSoil	1111565	0	NA	NA	NA	NA	NA	two	Bacteria	Acidobacteria	Solibacteres	Solibacterales	unclassified	unclassified	unclassified
BulkSoil	111162	0.401089	-2.03479	2.38795	-0.831612	0.405628	NA	two	Bacteria	Planctomycetes	Phycisphaerae	WD2101	unclassified	unclassified	unclassified
BulkSoil	1111634	0.171086	0.404608	2.56271	0.157889	0.874544	NA	two	Bacteria	Bacteroidetes	Cytophagia	Cytophagales	Cytophagaceae	unclassified	unclassified
BulkSoil	1111636	65.4917	-6.20978	1.16783	-5.3361	9.49684e-08	1.17142e-06	two	Bacteria	Proteobacteria	Betaproteobacteria	Burkholderiales	Comamonadaceae	unclassified	unclassified
BulkSoil	1111645	0.0192079	-0.135659	2.56271	-0.0529294	0.957788	NA	two	Bacteria	Armatimonadetes	0319-6E2	unclassified	unclassified	unclassified	unclassified
BulkSoil	1111790	0.975592	2.92853	1.43753	2.0247	0.0428977	0.107877	two	Bacteria	Verrucomicrobia	[Pedosphaerae]	[Pedosphaerales]	Ellin515	unclassified	unclassified
BulkSoil	1111883	0.570613	-2.9236	2.09652	-1.36713	0.171583	0.311409	two	Bacteria	Gemmatimonadetes	Gemm-1	unclassified	unclassified	unclassified	unclassified
BulkSoil	1111890	0	NA	NA	NA	NA	NA	two	Bacteria	unclassified	unclassified	unclassified	unclassified	unclassified	unclassified
BulkSoil	1111896	0	NA	NA	NA	NA	NA	two	Bacteria	Proteobacteria	Deltaproteobacteria	Syntrophobacterales	Syntrophobacteraceae	Syntrophobacter	unclassified
BulkSoil	1111992	0.57949	-0.456807	2.49036	-0.18342	0.854468	0.962732	two	Bacteria	Proteobacteria	Betaproteobacteria	Burkholderiales	Comamonadaceae	Comamonas	unclassified
BulkSoil	1111998	0.992664	-3.66357	1.64805	-2.18812	0.0286612	0.0779744	two	Bacteria	Proteobacteria	Betaproteobacteria	Nitrosomonadales	Nitrosomonadaceae	Nitrosovibrio	tenuis
BulkSoil	1112083	0	NA	NA	NA	NA	NA	two	Archaea	Euryarchaeota	Methanomicrobia	Methanomicrobiales	Methanoregulaceae	unclassified	unclassified
BulkSoil	1112364	0.128519	0.674742	2.56271	0.253208	0.800107	NA	two	Bacteria	Firmicutes	Clostridia	Clostridiales	[Mogibacteriaceae]	Anaerovorax	unclassified
BulkSoil	1112399	0.430173	-1.99975	2.3834	-0.820992	0.411651	NA	two	Bacteria	Acidobacteria	[Chloracidobacteria]	RB41	Ellin6075	unclassified	unclassified
BulkSoil	1112485	0.30879	-1.24954	2.25643	-0.570537	0.568314	NA	two	Bacteria	Actinobacteria	Actinobacteria	Actinomycetales	Micrococcaceae	unclassified	unclassified
BulkSoil	1112509	2.98621	-5.51354	0.980095	-5.54471	2.94445e-08	4.0744e-07	two	Bacteria	Acidobacteria	Acidobacteriia	Acidobacteriales	Koribacteraceae	Candidatus_Koribacter	unclassified
BulkSoil	1112525	0.371654	0.181884	2.2066	0.0824379	0.934299	NA	two	Bacteria	Proteobacteria	Betaproteobacteria	Rhodocyclales	Rhodocyclaceae	unclassified	unclassified
BulkSoil	1112650	0.106535	0.404608	2.56271	0.157885	0.874547	NA	two	Bacteria	Proteobacteria	Alphaproteobacteria	Rhodospirillales	Rhodospirillaceae	unclassified	unclassified
BulkSoil	1112740	0.0837259	-0.405792	2.56271	-0.158339	0.874189	NA	two	Bacteria	Proteobacteria	Deltaproteobacteria	Syntrophobacterales	Syntrophobacteraceae	unclassified	unclassified
BulkSoil	1113083	0.569588	-3.44194	1.59941	-2.13035	0.0331424	0.0872066	two	Bacteria	Proteobacteria	Betaproteobacteria	Burkholderiales	Oxalobacteraceae	unclassified	unclassified
BulkSoil	1113229	3.47894	5.34829	1.02889	5.10946	3.23088e-07	3.60958e-06	two	Bacteria	Acidobacteria	Solibacteres	Solibacterales	Solibacteraceae	Candidatus_Solibacter	unclassified
BulkSoil	1113302	0.692607	-3.14151	1.5577	-2.01049	0.0443789	0.110886	two	Bacteria	Bacteroidetes	Cytophagia	Cytophagales	Cytophagaceae	unclassified	unclassified
BulkSoil	1113471	0.592009	0.170436	1.85242	0.0915101	0.927087	0.962732	two	Bacteria	Verrucomicrobia	[Pedosphaerae]	[Pedosphaerales]	Ellin515	unclassified	unclassified
BulkSoil	1113574	0.963916	3.85512	1.18095	3.23102	0.00123351	0.00533738	two	Bacteria	Acidobacteria	Acidobacteriia	Acidobacteriales	Koribacteraceae	unclassified	unclassified
BulkSoil	1113589	0.108164	-0.405792	2.56271	-0.158338	0.87419	NA	two	Bacteria	Actinobacteria	Actinobacteria	Actinomycetales	Micrococcaceae	unclassified	unclassified
BulkSoil	1113764	0.74029	-3.05318	2.08479	-1.43922	0.150089	0.281779	two	Bacteria	Gemmatimonadetes	Gemm-3	unclassified	unclassified	unclassified	unclassified
BulkSoil	111394	0.0329391	-0.135659	2.56271	-0.0529279	0.957789	NA	two	Bacteria	Cyanobacteria	Nostocophycideae	Nostocales	Nostocaceae	unclassified	unclassified
BulkSoil	1113998	1.50258	2.7857	1.5258	1.78298	0.0745892	0.166801	two	Bacteria	Actinobacteria	Thermoleophilia	Gaiellales	unclassified	unclassified	unclassified
BulkSoil	1114108	3.01151	-0.810521	0.925524	-0.874768	0.3817	0.568918	two	Bacteria	Proteobacteria	Deltaproteobacteria	Desulfuromonadales	Geobacteraceae	Geobacter	unclassified
BulkSoil	1114172	0.528428	2.35892	2.00518	1.16802	0.242798	NA	two	Bacteria	Proteobacteria	Deltaproteobacteria	Syntrophobacterales	Syntrophobacteraceae	Syntrophobacter	unclassified
BulkSoil	1114553	0	NA	NA	NA	NA	NA	two	Bacteria	Chloroflexi	Anaerolineae	SBR1031	A4b	unclassified	unclassified
BulkSoil	1114591	0.196238	-0.675926	2.56271	-0.310501	0.75618	NA	two	Bacteria	Bacteroidetes	Sphingobacteriia	Sphingobacteriales	unclassified	unclassified	unclassified
BulkSoil	1114669	0.282808	-0.918231	2.19605	-0.418123	0.675857	NA	two	Bacteria	Proteobacteria	Betaproteobacteria	unclassified	unclassified	unclassified	unclassified
BulkSoil	1114718	0.0206285	-0.135659	2.56271	-0.0529294	0.957788	NA	two	Bacteria	Proteobacteria	Alphaproteobacteria	Sphingomonadales	Sphingomonadaceae	Blastomonas	natatoria
BulkSoil	1114722	0.306837	-1.02666	2.42133	-0.405558	0.685067	NA	two	Bacteria	Acidobacteria	Acidobacteria-6	iii1-15	unclassified	unclassified	unclassified
BulkSoil	1114968	2.66405	-0.20422	1.86615	-0.109421	0.912868	0.962732	two	Bacteria	Proteobacteria	Betaproteobacteria	Rhodocyclales	Rhodocyclaceae	unclassified	unclassified
BulkSoil	1115099	2.6986	-0.665237	1.39425	-0.477117	0.633279	0.821203	two	Bacteria	Proteobacteria	Betaproteobacteria	Burkholderiales	Comamonadaceae	Comamonas	unclassified
BulkSoil	1115352	0.382263	-1.81921	2.53029	-0.684211	0.493842	NA	two	Bacteria	Actinobacteria	Actinobacteria	Actinomycetales	Pseudonocardiaceae	Pseudonocardia	halophobica
BulkSoil	1115527	0.390845	-0.468801	2.27912	-0.19351	0.84656	NA	two	Bacteria	Proteobacteria	Deltaproteobacteria	Desulfuromonadales	Geobacteraceae	Geobacter	unclassified
BulkSoil	1115985	0.275764	0.134475	2.56271	0.0524834	0.958144	NA	two	Bacteria	Armatimonadetes	SJA-176	RB046	unclassified	unclassified	unclassified
BulkSoil	1116072	0.546351	-0.135659	2.56271	-0.0529214	0.957795	NA	two	Bacteria	Proteobacteria	Betaproteobacteria	Burkholderiales	Comamonadaceae	unclassified	unclassified
BulkSoil	1116183	0	NA	NA	NA	NA	NA	two	Bacteria	Chloroflexi	Anaerolineae	pLW-97	unclassified	unclassified	unclassified
BulkSoil	1116186	0.161217	-0.94606	2.56271	-0.403761	0.686388	NA	two	Bacteria	Chloroflexi	Anaerolineae	Caldilineales	Caldilineaceae	unclassified	unclassified
BulkSoil	1116348	6.39778	-3.99048	1.49781	-2.66168	0.00777518	0.0261992	two	Bacteria	Proteobacteria	Betaproteobacteria	Burkholderiales	Comamonadaceae	unclassified	unclassified
BulkSoil	1116384	16.5377	2.39686	1.27308	1.94677	0.0515618	0.124937	two	Bacteria	Proteobacteria	Betaproteobacteria	Burkholderiales	Comamonadaceae	unclassified	unclassified
BulkSoil	1116539	0.0313496	0.134475	2.56271	0.0524755	0.95815	NA	two	Bacteria	Acidobacteria	Sva0725	Sva0725	unclassified	unclassified	unclassified
BulkSoil	1116742	0.602331	-1.24612	2.15199	-0.577788	0.563407	0.753236	two	Bacteria	Proteobacteria	Betaproteobacteria	Rhodocyclales	Rhodocyclaceae	unclassified	unclassified
BulkSoil	1116888	0.965259	-0.567769	2.11847	-0.267998	0.788701	0.946719	two	Bacteria	Proteobacteria	Betaproteobacteria	Rhodocyclales	Rhodocyclaceae	Methyloversatilis	unclassified
BulkSoil	1116937	1.05137	-0.426915	1.01015	-0.42146	0.673419	0.856919	two	Bacteria	Verrucomicrobia	[Pedosphaerae]	[Pedosphaerales]	unclassified	unclassified	unclassified
BulkSoil	1117069	50.1307	-0.208268	1.77932	-0.117035	0.906832	0.962732	two	Bacteria	Proteobacteria	Betaproteobacteria	Burkholderiales	Comamonadaceae	Hydrogenophaga	unclassified
BulkSoil	1117094	0	NA	NA	NA	NA	NA	two	Bacteria	Bacteroidetes	[Saprospirae]	[Saprospirales]	Chitinophagaceae	unclassified	unclassified
BulkSoil	1117404	1.03731	-0.571036	1.71113	-0.334103	0.738302	0.909449	two	Bacteria	Bacteroidetes	[Saprospirae]	[Saprospirales]	unclassified	unclassified	unclassified
BulkSoil	1117427	0.777553	3.09855	2.2777	1.30408	0.192206	0.341561	two	Bacteria	Bacteroidetes	Bacteroidia	Bacteroidales	unclassified	unclassified	unclassified
BulkSoil	111748	7.96199	-3.64512	0.687655	-5.26997	1.36443e-07	1.65308e-06	two	Bacteria	Gemmatimonadetes	Gemmatimonadetes	Gemmatimonadales	Ellin5301	unclassified	unclassified
BulkSoil	111806	0.0500997	-0.405792	2.56271	-0.158341	0.874188	NA	two	Bacteria	Acidobacteria	iii1-8	DS-18	unclassified	unclassified	unclassified
BulkSoil	1118089	6.13205	0.674942	1.23837	0.554155	0.579473	0.769563	two	Bacteria	Proteobacteria	Alphaproteobacteria	Rhizobiales	Hyphomicrobiaceae	Devosia	unclassified
BulkSoil	1118109	0.377482	-1.51235	2.2083	-0.676994	0.49841	NA	two	Bacteria	Proteobacteria	Betaproteobacteria	MND1	unclassified	unclassified	unclassified
BulkSoil	1118146	1.49927	-2.85558	1.73154	-1.65238	0.0984577	0.208059	two	Bacteria	Planctomycetes	Phycisphaerae	WD2101	unclassified	unclassified	unclassified
BulkSoil	1118221	1.41547	-0.185693	2.17719	-0.0852783	0.93204	0.962732	two	Bacteria	Proteobacteria	Betaproteobacteria	Rhodocyclales	Rhodocyclaceae	Methyloversatilis	unclassified
BulkSoil	1118235	0.257833	-1.51299	2.55611	-0.553212	0.580118	NA	two	Bacteria	Acidobacteria	iii1-8	DS-18	unclassified	unclassified	unclassified
BulkSoil	1118355	0.154675	-0.94606	2.56271	-0.373378	0.708867	NA	two	Bacteria	Chloroflexi	TK17	unclassified	unclassified	unclassified	unclassified
BulkSoil	1118409	0.194044	-0.675926	2.56271	-0.263748	0.791974	NA	two	Bacteria	Proteobacteria	Deltaproteobacteria	Myxococcales	unclassified	unclassified	unclassified
BulkSoil	1118562	0.710481	-1.98862	2.4738	-0.769188	0.441782	0.633841	two	Bacteria	Chloroflexi	Anaerolineae	H39	unclassified	unclassified	unclassified
BulkSoil	1118913	0.0720851	-0.405792	2.56271	-0.158339	0.874189	NA	two	Bacteria	Acidobacteria	[Chloracidobacteria]	RB41	unclassified	unclassified	unclassified
BulkSoil	1118931	0.901975	-3.7233	1.94092	-1.88264	0.0597494	0.139355	two	Bacteria	Verrucomicrobia	Verrucomicrobiae	Verrucomicrobiales	Verrucomicrobiaceae	Prosthecobacter	debontii
BulkSoil	1119031	1.56088	-5.03346	1.24792	-3.97451	7.05246e-05	0.00043009	two	Bacteria	Actinobacteria	Thermoleophilia	Solirubrobacterales	Solirubrobacteraceae	unclassified	unclassified
BulkSoil	1119093	3.19803	-5.37077	1.16376	-4.56399	5.01901e-06	4.26225e-05	two	Bacteria	Chloroflexi	Thermomicrobia	JG30-KF-CM45	unclassified	unclassified	unclassified
BulkSoil	1119166	0.548344	-3.23797	1.65206	-1.94302	0.0520137	NA	two	Bacteria	Proteobacteria	Betaproteobacteria	IS-44	unclassified	unclassified	unclassified
BulkSoil	1119224	0.229108	-1.41203	2.56224	-0.523455	0.600658	NA	two	Bacteria	Actinobacteria	Rubrobacteria	Rubrobacterales	Rubrobacteraceae	Rubrobacter	unclassified
BulkSoil	1119292	1.3771	-0.0727088	2.51169	-0.0592391	0.952762	0.962732	two	Bacteria	Proteobacteria	Alphaproteobacteria	Rhizobiales	unclassified	unclassified	unclassified
BulkSoil	1119329	0	NA	NA	NA	NA	NA	two	Bacteria	Acidobacteria	Acidobacteria-6	iii1-15	unclassified	unclassified	unclassified
BulkSoil	1119551	0.966703	1.10745	1.71241	0.649389	0.516087	0.704126	two	Bacteria	Proteobacteria	Betaproteobacteria	Burkholderiales	Comamonadaceae	unclassified	unclassified
BulkSoil	1119668	5.98517	-1.1117	1.3697	-0.811632	0.417003	0.609517	two	Bacteria	Proteobacteria	Alphaproteobacteria	Rhizobiales	Hyphomicrobiaceae	Devosia	unclassified
BulkSoil	1119755	2.88247	0.403103	1.23547	0.327503	0.743288	0.914553	two	Bacteria	Proteobacteria	Betaproteobacteria	Burkholderiales	Comamonadaceae	Ramlibacter	unclassified
BulkSoil	1119783	0.164293	-0.135659	2.56271	-0.0529239	0.957793	NA	two	Bacteria	Actinobacteria	Actinobacteria	Actinomycetales	Streptomycetaceae	unclassified	unclassified
BulkSoil	1119994	0.858856	3.15343	1.71995	1.80018	0.0718319	0.161963	two	Bacteria	Firmicutes	Clostridia	Clostridiales	Ruminococcaceae	unclassified	unclassified
BulkSoil	1120116	83.7133	-3.3193	1.02743	-3.31118	0.000929032	0.0041999	two	Bacteria	Verrucomicrobia	[Pedosphaerae]	[Pedosphaerales]	auto67_4W	unclassified	unclassified
BulkSoil	112045	0.699334	-3.32513	2.05817	-1.57899	0.114339	0.231395	two	Bacteria	Actinobacteria	Thermoleophilia	Solirubrobacterales	Solirubrobacteraceae	unclassified	unclassified
BulkSoil	1120826	1.34398	-2.98142	1.93625	-1.52703	0.126754	0.248746	two	Bacteria	Chloroflexi	Anaerolineae	SBR1031	A4b	unclassified	unclassified
BulkSoil	1120868	0	NA	NA	NA	NA	NA	two	Bacteria	Proteobacteria	Gammaproteobacteria	Methylococcales	Methylococcaceae	Methylomonas	unclassified
BulkSoil	1120966	6.59611	-1.37099	0.637603	-2.14671	0.031816	0.0846031	two	Bacteria	Proteobacteria	Betaproteobacteria	Burkholderiales	Comamonadaceae	Polaromonas	unclassified
BulkSoil	1121062	0.169626	-0.94606	2.56271	-0.364966	0.715137	NA	two	Bacteria	Proteobacteria	Deltaproteobacteria	Myxococcales	Haliangiaceae	unclassified	unclassified
BulkSoil	1121066	0	NA	NA	NA	NA	NA	two	Bacteria	Acidobacteria	iii1-8	DS-18	unclassified	unclassified	unclassified
BulkSoil	1121134	0.491894	-0.104137	2.1854	-0.058674	0.953212	NA	two	Bacteria	Proteobacteria	Deltaproteobacteria	Desulfuromonadales	Geobacteraceae	Geobacter	unclassified
BulkSoil	1121233	2.73901	-0.648958	1.56089	-0.415748	0.677594	0.859926	two	Bacteria	Proteobacteria	Deltaproteobacteria	Myxococcales	unclassified	unclassified	unclassified
BulkSoil	1121270	0.719144	-2.90848	1.33395	-2.18451	0.0289245	0.0786125	two	Bacteria	Proteobacteria	Alphaproteobacteria	Sphingomonadales	Sphingomonadaceae	Kaistobacter	unclassified
BulkSoil	112133	0.449811	1.30986	2.41551	0.538952	0.58992	NA	two	Bacteria	Armatimonadetes	Armatimonadia	Armatimonadales	Armatimonadaceae	Armatimonas	unclassified
BulkSoil	1121503	1.98276	-2.72044	1.67033	-1.63374	0.102314	0.21405	two	Bacteria	Proteobacteria	Gammaproteobacteria	Xanthomonadales	Xanthomonadaceae	unclassified	unclassified
BulkSoil	1121555	0.112034	-0.675926	2.56271	-0.263752	0.791971	NA	two	Bacteria	Proteobacteria	Deltaproteobacteria	Syntrophobacterales	Syntrophobacteraceae	unclassified	unclassified
BulkSoil	1121611	18.8534	-6.92241	0.95598	-7.00182	2.52662e-12	7.48649e-11	two	Bacteria	Bacteroidetes	[Saprospirae]	[Saprospirales]	Chitinophagaceae	Flavisolibacter	unclassified
BulkSoil	112169	2.53518	1.86281	1.08353	1.70606	0.0879965	0.190834	two	Bacteria	Gemmatimonadetes	Gemmatimonadetes	Ellin5290	unclassified	unclassified	unclassified
BulkSoil	1121794	0	NA	NA	NA	NA	NA	two	Bacteria	Acidobacteria	Acidobacteria-6	iii1-15	mb2424	unclassified	unclassified
BulkSoil	1121806	3.53937	-5.78345	1.12652	-5.07314	3.91302e-07	4.31858e-06	two	Bacteria	Chloroflexi	Gitt-GS-136	unclassified	unclassified	unclassified	unclassified
BulkSoil	1121839	0.258478	1.61726	2.56093	0.573654	0.566202	NA	two	Bacteria	Proteobacteria	Alphaproteobacteria	Rhizobiales	Methylocystaceae	unclassified	unclassified
BulkSoil	1121898	1.68004	3.2729	1.04823	3.11912	0.00181391	0.007492	two	Bacteria	Chloroflexi	Anaerolineae	GCA004	unclassified	unclassified	unclassified
BulkSoil	1121915	0	NA	NA	NA	NA	NA	two	Bacteria	Chloroflexi	Anaerolineae	Anaerolineales	Anaerolinaceae	Anaerolinea	unclassified
BulkSoil	1122032	4.17039	-3.6019	1.66567	-2.16789	0.030167	0.0811799	two	Bacteria	Bacteroidetes	Bacteroidia	Bacteroidales	SB-1	unclassified	unclassified
BulkSoil	112244	0.761988	3.34384	1.70598	1.94164	0.0521806	0.126114	two	Bacteria	Actinobacteria	Actinobacteria	Actinomycetales	Micromonosporaceae	unclassified	unclassified
BulkSoil	1122584	0.643053	-1.9749	2.20532	-0.893409	0.371638	0.55756	two	Bacteria	Actinobacteria	Acidimicrobiia	Acidimicrobiales	unclassified	unclassified	unclassified
BulkSoil	1122854	0.348568	-2.40294	1.94433	-1.22553	0.220375	NA	two	Bacteria	Proteobacteria	Alphaproteobacteria	Rhodospirillales	Acetobacteraceae	unclassified	unclassified
BulkSoil	1123054	8.73611	-1.09448	0.557141	-1.96304	0.0496417	0.121803	two	Bacteria	Firmicutes	Bacilli	Bacillales	Paenibacillaceae	Ammoniphilus	unclassified
BulkSoil	1123249	0.194205	0.801319	2.47442	0.332432	0.739563	NA	two	Bacteria	Proteobacteria	Betaproteobacteria	SC-I-84	unclassified	unclassified	unclassified
BulkSoil	1123840	0.118154	-0.135659	2.56271	-0.0529225	0.957794	NA	two	Bacteria	Proteobacteria	Betaproteobacteria	Burkholderiales	Burkholderiaceae	Salinispora	unclassified
BulkSoil	1123959	0.14018	0.674742	2.56271	0.331168	0.740518	NA	two	Bacteria	Chloroflexi	Anaerolineae	Anaerolineales	Anaerolinaceae	unclassified	unclassified
BulkSoil	1124030	0.301427	-1.80039	2.54687	-0.660443	0.50897	NA	two	Bacteria	Bacteroidetes	[Saprospirae]	[Saprospirales]	Chitinophagaceae	unclassified	unclassified
BulkSoil	1124068	3.55211	0.633828	1.69066	0.37339	0.708858	0.885135	two	Bacteria	Fibrobacteres	TG3	TG3-1	TSCOR003-O20	unclassified	unclassified
BulkSoil	1124123	0.952999	-4.15045	1.69109	-2.41201	0.015865	0.0477725	two	Bacteria	Actinobacteria	Thermoleophilia	Solirubrobacterales	Solirubrobacteraceae	Solirubrobacter	unclassified
BulkSoil	1124243	0	NA	NA	NA	NA	NA	two	Bacteria	Proteobacteria	Gammaproteobacteria	Methylococcales	Methylococcaceae	unclassified	unclassified
BulkSoil	1124268	45.009	-0.48654	1.24036	-0.404146	0.686106	0.868303	two	Bacteria	Proteobacteria	Betaproteobacteria	Rhodocyclales	Rhodocyclaceae	unclassified	unclassified
BulkSoil	1124681	0.679934	-0.645728	1.59087	-0.405889	0.684824	0.867147	two	Bacteria	Proteobacteria	Betaproteobacteria	Burkholderiales	Comamonadaceae	unclassified	unclassified
BulkSoil	1124935	9.76735	-0.931038	1.72633	-0.532943	0.594073	0.786137	two	Bacteria	Proteobacteria	Gammaproteobacteria	Alteromonadales	Alteromonadaceae	Cellvibrio	unclassified
BulkSoil	1125006	0.154675	-0.94606	2.56271	-0.373378	0.708867	NA	two	Bacteria	Actinobacteria	Actinobacteria	Actinomycetales	Nocardioidaceae	unclassified	unclassified
BulkSoil	1125708	0.0314012	-0.135659	2.56271	-0.0529294	0.957788	NA	two	Bacteria	Acidobacteria	[Chloracidobacteria]	RB41	Ellin6075	unclassified	unclassified
BulkSoil	1125733	7.68561	3.54828	1.36106	2.63341	0.00845322	0.0280619	two	Bacteria	Proteobacteria	Betaproteobacteria	Rhodocyclales	Rhodocyclaceae	unclassified	unclassified
BulkSoil	1125792	0.894689	-3.59392	1.80968	-1.96158	0.0498116	0.122	two	Bacteria	Proteobacteria	Alphaproteobacteria	Sphingomonadales	Sphingomonadaceae	Kaistobacter	unclassified
BulkSoil	1125869	4.39823	-1.07794	1.58141	-0.681145	0.49578	0.684718	two	Bacteria	Proteobacteria	Betaproteobacteria	Burkholderiales	Comamonadaceae	unclassified	unclassified
BulkSoil	1125991	2.13018	1.08643	0.991206	1.09376	0.274061	0.441021	two	Bacteria	Proteobacteria	Betaproteobacteria	unclassified	unclassified	unclassified	unclassified
BulkSoil	1126064	5.55096	5.84887	0.952757	6.03435	1.59607e-09	2.82525e-08	two	Bacteria	Acidobacteria	Acidobacteriia	Acidobacteriales	Koribacteraceae	Candidatus_Koribacter	versatilis
BulkSoil	1126159	1.7765	1.00875	1.87454	0.543258	0.586952	0.778604	two	Bacteria	Proteobacteria	Betaproteobacteria	Gallionellales	Gallionellaceae	Gallionella	unclassified
BulkSoil	1126427	0.866489	-0.415631	2.55298	-0.162793	0.870682	0.962732	two	Bacteria	Proteobacteria	Alphaproteobacteria	Caulobacterales	Caulobacteraceae	unclassified	unclassified
BulkSoil	1126475	4.1165	1.74297	1.43079	1.23664	0.216221	0.371854	two	Bacteria	Bacteroidetes	Cytophagia	Cytophagales	Cytophagaceae	Emticicia	unclassified
BulkSoil	1126584	0.163019	0.134475	2.56271	0.023854	0.980969	NA	two	Bacteria	Firmicutes	Clostridia	Clostridiales	Clostridiaceae	Clostridium	unclassified
BulkSoil	1126596	1.05155	-2.77533	1.56276	-1.73707	0.0823749	0.18051	two	Archaea	Crenarchaeota	Thaumarchaeota	Nitrososphaerales	Nitrososphaeraceae	Candidatus_Nitrososphaera	SCA1145
BulkSoil	1126662	0.0595142	-0.135659	2.56271	-0.052925	0.957792	NA	two	Bacteria	Proteobacteria	Betaproteobacteria	Burkholderiales	Oxalobacteraceae	unclassified	unclassified
BulkSoil	1126886	7.79557	-7.3328	0.998599	-7.21067	5.56765e-13	1.83927e-11	two	Bacteria	Proteobacteria	Alphaproteobacteria	Rhizobiales	Bradyrhizobiaceae	Balneimonas	unclassified
BulkSoil	1127114	0.818101	-3.63505	2.03849	-1.73566	0.0826242	0.180911	two	Bacteria	Proteobacteria	Gammaproteobacteria	Xanthomonadales	Xanthomonadaceae	unclassified	unclassified
BulkSoil	1127173	0	NA	NA	NA	NA	NA	two	Bacteria	Proteobacteria	Deltaproteobacteria	Syntrophobacterales	Syntrophobacteraceae	unclassified	unclassified
BulkSoil	112754	0.0638269	-0.405792	2.56271	-0.158341	0.874188	NA	two	Bacteria	Proteobacteria	Alphaproteobacteria	Sphingomonadales	Erythrobacteraceae	unclassified	unclassified
BulkSoil	1127576	1.13382	-2.88201	1.45932	-1.98283	0.0473861	0.117325	two	Bacteria	Proteobacteria	Betaproteobacteria	Burkholderiales	Comamonadaceae	unclassified	unclassified
BulkSoil	112765	0.371433	-2.27908	2.17162	-1.03132	0.302391	NA	two	Bacteria	Proteobacteria	Deltaproteobacteria	Desulfuromonadales	Geobacteraceae	Geobacter	unclassified
BulkSoil	1127675	0.465761	-2.39642	2.49869	-0.894441	0.371086	NA	two	Bacteria	Actinobacteria	Actinobacteria	Actinomycetales	Geodermatophilaceae	unclassified	unclassified
BulkSoil	1127804	6.04896	0.211648	1.65334	0.128025	0.898129	0.962732	two	Bacteria	Proteobacteria	Betaproteobacteria	Burkholderiales	Comamonadaceae	unclassified	unclassified
BulkSoil	1127857	0.0384159	-0.135659	2.56271	-0.0529276	0.95779	NA	two	Bacteria	Proteobacteria	Alphaproteobacteria	Rhodospirillales	Rhodospirillaceae	unclassified	unclassified
BulkSoil	112801	0.0515202	-0.405792	2.56271	-0.158341	0.874188	NA	two	Bacteria	Acidobacteria	Acidobacteria-6	iii1-15	mb2424	unclassified	unclassified
BulkSoil	1128021	1.074	-3.03875	1.7168	-1.76865	0.076953	0.170826	two	Bacteria	Acidobacteria	iii1-8	DS-18	unclassified	unclassified	unclassified
BulkSoil	112804	0.612492	2.09184	2.10069	0.987924	0.32319	0.50229	two	Bacteria	Acidobacteria	Acidobacteriia	Acidobacteriales	Acidobacteriaceae	unclassified	unclassified
BulkSoil	1128083	0.0357928	-0.405792	2.56271	-0.158343	0.874186	NA	two	Bacteria	Gemmatimonadetes	Gemmatimonadetes	unclassified	unclassified	unclassified	unclassified
BulkSoil	1128107	0.402324	-0.171221	2.34609	-0.0729673	0.941832	NA	two	Bacteria	WS3	PRR-12	Sediment-1	unclassified	unclassified	unclassified
BulkSoil	1128285	0.0187003	-0.135659	2.56271	-0.0529294	0.957788	NA	two	Archaea	Euryarchaeota	Methanomicrobia	Methanosarcinales	Methanosarcinaceae	Methanosarcina	unclassified
BulkSoil	112834	0.150287	-0.94606	2.56271	-0.428798	0.66807	NA	two	Bacteria	Proteobacteria	Alphaproteobacteria	Rhizobiales	Hyphomicrobiaceae	Rhodoplanes	unclassified
BulkSoil	112836	1.35296	-4.38631	1.55484	-2.79554	0.00518135	0.0185243	two	Bacteria	Chloroflexi	TK10	AKYG885	Dolo_23	unclassified	unclassified
BulkSoil	1128406	1.47044	-0.1883	2.1406	-0.0879554	0.929912	0.962732	two	Bacteria	Fibrobacteres	TG3	TG3-1	TSCOR003-O20	unclassified	unclassified
BulkSoil	112841	2.63522	-0.199689	1.95425	-0.102168	0.918623	0.962732	two	Bacteria	Chloroflexi	Anaerolineae	Anaerolineales	Anaerolinaceae	Anaerolinea	unclassified
BulkSoil	1128417	0.151955	-0.135659	2.56271	-0.052942	0.957778	NA	two	Bacteria	Actinobacteria	Acidimicrobiia	Acidimicrobiales	unclassified	unclassified	unclassified
BulkSoil	1128592	0.125567	0.677189	2.5627	0.252116	0.800951	NA	two	Bacteria	Actinobacteria	Actinobacteria	Actinomycetales	Micromonosporaceae	unclassified	unclassified
BulkSoil	112867	8.59313	2.68105	0.549334	4.86464	1.14668e-06	1.12037e-05	two	Bacteria	Chloroflexi	Ellin6529	unclassified	unclassified	unclassified	unclassified
BulkSoil	1128703	0.109099	-0.135659	2.56271	-0.0529227	0.957794	NA	two	Bacteria	Chloroflexi	Anaerolineae	S0208	unclassified	unclassified	unclassified
BulkSoil	1128847	7.64967	1.07283	1.30353	0.831352	0.405775	0.595981	two	Bacteria	Proteobacteria	Betaproteobacteria	Rhodocyclales	Rhodocyclaceae	unclassified	unclassified
BulkSoil	112889	2.374	4.95491	1.08648	4.52062	6.16582e-06	5.03234e-05	two	Bacteria	Chloroflexi	Anaerolineae	Anaerolineales	Anaerolinaceae	Anaerolinea	unclassified
BulkSoil	1128945	0.0457343	-0.135659	2.56271	-0.0529265	0.95779	NA	two	Bacteria	Firmicutes	Clostridia	Clostridiales	Clostridiaceae	Clostridium	unclassified
BulkSoil	112903	1.05094	0.641363	1.61335	0.397541	0.690968	0.87098	two	Bacteria	Proteobacteria	Betaproteobacteria	Gallionellales	Gallionellaceae	Gallionella	unclassified
BulkSoil	112916	0.376137	-2.49433	1.96058	-1.26105	0.207293	NA	two	Bacteria	Gemmatimonadetes	Gemmatimonadetes	Gemmatimonadales	Ellin5301	unclassified	unclassified
BulkSoil	1129191	0.0771147	-0.135659	2.56271	-0.0529248	0.957792	NA	two	Bacteria	Elusimicrobia	Endomicrobia	unclassified	unclassified	unclassified	unclassified
BulkSoil	112929	0	NA	NA	NA	NA	NA	two	Bacteria	Chloroflexi	Ellin6529	unclassified	unclassified	unclassified	unclassified
BulkSoil	1129363	0	NA	NA	NA	NA	NA	two	Bacteria	Acidobacteria	[Chloracidobacteria]	RB41	Ellin6075	unclassified	unclassified
BulkSoil	1129425	6.80327	-3.51926	0.64439	-5.42966	5.64599e-08	7.32904e-07	two	Bacteria	Actinobacteria	Thermoleophilia	Solirubrobacterales	Solirubrobacteraceae	Solirubrobacter	unclassified
BulkSoil	112949	0.581984	-2.59149	2.10706	-1.21097	0.225907	0.382571	two	Bacteria	Chloroflexi	TK10	AKYG885	Dolo_23	unclassified	unclassified
BulkSoil	112952	10.4474	-0.0797986	0.535835	-0.149321	0.881301	0.962732	two	Bacteria	Chloroflexi	Ellin6529	unclassified	unclassified	unclassified	unclassified
BulkSoil	112959	2.18048	1.03688	2.00939	0.519934	0.603109	0.794624	two	Bacteria	Bacteroidetes	Cytophagia	Cytophagales	Cytophagaceae	unclassified	unclassified
BulkSoil	112960	0.263193	-1.17659	2.56254	-0.473767	0.635666	NA	two	Bacteria	Gemmatimonadetes	Gemmatimonadetes	unclassified	unclassified	unclassified	unclassified
BulkSoil	1129610	1.84078	-3.53888	1.41755	-2.49056	0.0127543	0.0396444	two	Bacteria	Acidobacteria	iii1-8	DS-18	unclassified	unclassified	unclassified
BulkSoil	112962	3.27635	1.42592	1.60441	0.896712	0.369872	0.555522	two	Bacteria	Chloroflexi	Chloroflexi	Herpetosiphonales	unclassified	unclassified	unclassified
BulkSoil	1129668	0.24347	-1.1581	2.55906	-0.414218	0.678715	NA	two	Bacteria	Proteobacteria	Alphaproteobacteria	Sphingomonadales	Sphingomonadaceae	Kaistobacter	unclassified
BulkSoil	1129787	0.652461	-1.59868	2.32571	-0.687645	0.491676	0.680705	two	Bacteria	Planctomycetes	Phycisphaerae	WD2101	unclassified	unclassified	unclassified
BulkSoil	112992	0.3322	-1.96925	2.53506	-0.723317	0.469485	NA	two	Bacteria	Proteobacteria	Alphaproteobacteria	Rhizobiales	Hyphomicrobiaceae	Rhodoplanes	unclassified
BulkSoil	112996	0.233992	-0.405792	2.56271	-0.141717	0.887304	NA	two	Bacteria	Chloroflexi	Anaerolineae	GCA004	unclassified	unclassified	unclassified
BulkSoil	113004	38.7927	-1.63697	0.313891	-5.21343	1.8538e-07	2.16887e-06	two	Bacteria	Gemmatimonadetes	Gemmatimonadetes	Gemmatimonadales	Ellin5301	unclassified	unclassified
BulkSoil	1130197	0	NA	NA	NA	NA	NA	two	Bacteria	Acidobacteria	Acidobacteria-6	iii1-15	unclassified	unclassified	unclassified
BulkSoil	113021	0	NA	NA	NA	NA	NA	two	Bacteria	Acidobacteria	iii1-8	DS-18	unclassified	unclassified	unclassified
BulkSoil	1130423	5.45525	2.9552	0.88142	3.32905	0.000871414	0.00396573	two	Bacteria	Verrucomicrobia	[Pedosphaerae]	[Pedosphaerales]	Ellin515	unclassified	unclassified
BulkSoil	113054	0.150287	-0.94606	2.56271	-0.428798	0.66807	NA	two	Bacteria	Chloroflexi	Ellin6529	unclassified	unclassified	unclassified	unclassified
BulkSoil	1130640	0.186947	1.20378	2.56194	0.441792	0.65864	NA	two	Bacteria	Actinobacteria	Actinobacteria	Actinomycetales	Intrasporangiaceae	Terracoccus	unclassified
BulkSoil	1131017	0.914585	2.33815	1.41835	1.61238	0.106879	0.221057	two	Bacteria	Acidobacteria	Solibacteres	Solibacterales	Solibacteraceae	Candidatus_Solibacter	unclassified
BulkSoil	1131019	3.06809	0.581687	0.67793	0.854964	0.392571	0.582235	two	Bacteria	Acidobacteria	Solibacteres	Solibacterales	Solibacteraceae	Candidatus_Solibacter	unclassified
BulkSoil	113103	4.09812	-5.25123	0.982494	-5.2447	1.5654e-07	1.87161e-06	two	Bacteria	Acidobacteria	Acidobacteria-6	iii1-15	unclassified	unclassified	unclassified
BulkSoil	1131221	0.56823	-2.77879	1.51523	-1.8322	0.0669222	0.152917	two	Bacteria	Proteobacteria	Gammaproteobacteria	Xanthomonadales	Xanthomonadaceae	unclassified	unclassified
BulkSoil	113128	2.5722	-0.167964	0.718676	-0.233894	0.815067	0.962732	two	Bacteria	Proteobacteria	Betaproteobacteria	Burkholderiales	Comamonadaceae	Ramlibacter	unclassified
BulkSoil	1131309	0.0268334	0.134475	2.56271	0.0524755	0.95815	NA	two	Bacteria	Chloroflexi	Thermomicrobia	AKYG1722	unclassified	unclassified	unclassified
BulkSoil	113142	1.36934	4.06664	1.9879	1.99087	0.0464947	0.115537	two	Bacteria	Bacteroidetes	Bacteroidia	Bacteroidales	unclassified	unclassified	unclassified
BulkSoil	1131431	0.279533	0.242596	2.56204	0.138277	0.890021	NA	two	Bacteria	Elusimicrobia	Endomicrobia	unclassified	unclassified	unclassified	unclassified
BulkSoil	1131498	1.4445	-2.68986	1.48283	-1.81985	0.0687815	0.156118	two	Bacteria	Proteobacteria	Deltaproteobacteria	Myxococcales	unclassified	unclassified	unclassified
BulkSoil	1131545	0.227235	0.470584	2.45805	0.191454	0.84817	NA	two	Bacteria	Proteobacteria	Deltaproteobacteria	Myxococcales	unclassified	unclassified	unclassified
BulkSoil	1131603	0.33079	0.134475	2.56271	0.0524844	0.958143	NA	two	Bacteria	Firmicutes	Clostridia	Clostridiales	Veillonellaceae	Sporomusa	unclassified
BulkSoil	113170	0.954822	-0.334602	0.887353	-0.377739	0.705624	0.882759	two	Bacteria	Chloroflexi	TK10	B07_WMSP1	unclassified	unclassified	unclassified
BulkSoil	1131789	0.630001	-0.157051	2.46302	-0.0637491	0.94917	0.962732	two	Bacteria	Proteobacteria	Betaproteobacteria	Burkholderiales	Comamonadaceae	Hydrogenophaga	unclassified
BulkSoil	113180	1.46787	-1.59905	1.09911	-1.44293	0.149039	0.28058	two	Bacteria	Proteobacteria	Alphaproteobacteria	Sphingomonadales	Sphingomonadaceae	Kaistobacter	unclassified
BulkSoil	1131853	1.42015	-1.60283	1.5449	-1.02975	0.303127	0.477921	two	Bacteria	Proteobacteria	Alphaproteobacteria	Rhodobacterales	Rhodobacteraceae	Rhodobacter	unclassified
BulkSoil	113190	0.211037	1.19196	2.56181	0.436633	0.662378	NA	two	Bacteria	Actinobacteria	Acidimicrobiia	Acidimicrobiales	C111	unclassified	unclassified
BulkSoil	113191	0.205176	-0.157056	2.46299	-0.0637589	0.949162	NA	two	Bacteria	Acidobacteria	Acidobacteria-6	iii1-15	unclassified	unclassified	unclassified
BulkSoil	1131954	0.322706	-0.135659	2.56271	-0.0529159	0.957799	NA	two	Bacteria	Cyanobacteria	Synechococcophycideae	Pseudanabaenales	Pseudanabaenaceae	unclassified	unclassified
BulkSoil	113209	0.155192	-0.94606	2.56271	-0.389002	0.697275	NA	two	Bacteria	Acidobacteria	Acidobacteria-6	iii1-15	unclassified	unclassified	unclassified
BulkSoil	113210	0.488764	-0.405792	2.56271	-0.158337	0.874192	NA	two	Bacteria	Chloroflexi	Anaerolineae	SBR1031	A4b	unclassified	unclassified
BulkSoil	113214	0.91864	-2.91229	1.40424	-2.05531	0.0398489	0.101143	two	Bacteria	Verrucomicrobia	[Pedosphaerae]	[Pedosphaerales]	Ellin517	unclassified	unclassified
BulkSoil	113224	2.01891	-2.98213	0.861607	-3.41011	0.000649371	0.00305731	two	Bacteria	Gemmatimonadetes	Gemm-1	unclassified	unclassified	unclassified	unclassified
BulkSoil	113228	0.0845716	-0.675926	2.56271	-0.263755	0.791969	NA	two	Bacteria	Proteobacteria	Deltaproteobacteria	Myxococcales	Haliangiaceae	unclassified	unclassified
BulkSoil	113232	0	NA	NA	NA	NA	NA	two	Bacteria	Chloroflexi	Ellin6529	unclassified	unclassified	unclassified	unclassified
BulkSoil	113234	0	NA	NA	NA	NA	NA	two	Bacteria	Gemmatimonadetes	Gemm-5	unclassified	unclassified	unclassified	unclassified
BulkSoil	113237	0	NA	NA	NA	NA	NA	two	Bacteria	Proteobacteria	Alphaproteobacteria	Caulobacterales	Caulobacteraceae	unclassified	unclassified
BulkSoil	113244	0.494242	-2.69255	2.31623	-1.1186	0.26331	NA	two	Bacteria	Proteobacteria	Deltaproteobacteria	Myxococcales	unclassified	unclassified	unclassified
BulkSoil	113247	0.258222	1.2463	2.27901	0.550283	0.582126	NA	two	Bacteria	Proteobacteria	Betaproteobacteria	SC-I-84	unclassified	unclassified	unclassified
BulkSoil	1132602	2.15811	-1.7773	1.77333	-1.01625	0.30951	0.485457	two	Bacteria	Proteobacteria	Gammaproteobacteria	Xanthomonadales	Xanthomonadaceae	unclassified	unclassified
BulkSoil	113261	0.212607	-0.405792	2.56271	-0.158341	0.874188	NA	two	Bacteria	Proteobacteria	Deltaproteobacteria	Myxococcales	unclassified	unclassified	unclassified
BulkSoil	1132655	0.295605	-1.49919	2.55099	-0.557497	0.577188	NA	two	Bacteria	Acidobacteria	[Chloracidobacteria]	RB41	Ellin6075	unclassified	unclassified
BulkSoil	113271	3.80702	0.596988	0.669658	0.891356	0.372738	0.558595	two	Bacteria	Acidobacteria	Acidobacteria-6	iii1-15	unclassified	unclassified	unclassified
BulkSoil	1132745	4.16359	-6.39734	0.941332	-6.67204	2.52275e-11	6.3676e-10	two	Bacteria	Actinobacteria	Thermoleophilia	Gaiellales	Gaiellaceae	unclassified	unclassified
BulkSoil	1132829	2.29041	0.215621	1.54472	0.139596	0.888979	0.962732	two	Bacteria	Proteobacteria	Betaproteobacteria	Rhodocyclales	Rhodocyclaceae	Dechloromonas	unclassified
BulkSoil	113293	0.25055	-1.73306	2.56169	-0.617323	0.537022	NA	two	Bacteria	Gemmatimonadetes	Gemmatimonadetes	C114	unclassified	unclassified	unclassified
BulkSoil	1132969	0.0137311	-0.135659	2.56271	-0.0529294	0.957788	NA	two	Bacteria	Proteobacteria	Alphaproteobacteria	Rhizobiales	Hyphomicrobiaceae	Rhodoplanes	unclassified
BulkSoil	113298	0.225983	-1.58254	2.5621	-0.58285	0.559994	NA	two	Bacteria	Bacteroidetes	Cytophagia	Cytophagales	Cytophagaceae	unclassified	unclassified
BulkSoil	113303	0.119979	-0.94606	2.56271	-0.354151	0.723225	NA	two	Bacteria	Verrucomicrobia	[Pedosphaerae]	[Pedosphaerales]	unclassified	unclassified	unclassified
BulkSoil	1133054	0	NA	NA	NA	NA	NA	two	Bacteria	Acidobacteria	Acidobacteria-6	iii1-15	mb2424	unclassified	unclassified
BulkSoil	1133077	1.94088	-4.3402	1.48428	-2.90058	0.0037247	0.0139663	two	Bacteria	Chloroflexi	Thermomicrobia	JG30-KF-CM45	unclassified	unclassified	unclassified
BulkSoil	113334	0.321277	0.575488	2.06998	0.278023	0.780994	NA	two	Bacteria	WS3	PRR-12	Sediment-1	unclassified	unclassified	unclassified
BulkSoil	113341	2.09119	-5.15391	1.15546	-4.41206	1.02391e-05	7.92948e-05	two	Bacteria	Gemmatimonadetes	Gemmatimonadetes	Gemmatimonadales	Ellin5301	unclassified	unclassified
BulkSoil	1133464	0	NA	NA	NA	NA	NA	two	Bacteria	Bacteroidetes	[Saprospirae]	[Saprospirales]	Chitinophagaceae	unclassified	unclassified
BulkSoil	113347	8.02147	-5.99794	0.903108	-6.55292	5.64214e-11	1.34917e-09	two	Bacteria	Acidobacteria	[Chloracidobacteria]	RB41	Ellin6075	unclassified	unclassified
BulkSoil	1133478	4.25938	-3.36959	1.94657	-1.72545	NA	NA	two	Bacteria	Actinobacteria	Actinobacteria	Actinomycetales	Micromonosporaceae	Actinoplanes	unclassified
BulkSoil	1133558	0.234282	-0.675926	2.56271	-0.263744	0.791977	NA	two	Bacteria	Actinobacteria	Actinobacteria	Actinomycetales	Micromonosporaceae	Actinoplanes	unclassified
BulkSoil	1133589	0.638898	-0.623285	1.64927	-0.375063	0.707613	0.884435	two	Bacteria	Bacteroidetes	Bacteroidia	Bacteroidales	unclassified	unclassified	unclassified
BulkSoil	113365	0.584614	-2.99223	1.96753	-1.50634	0.131981	0.256436	two	Bacteria	Proteobacteria	Deltaproteobacteria	Myxococcales	Haliangiaceae	unclassified	unclassified
BulkSoil	113380	0.128374	-0.405792	2.56271	-0.15834	0.874189	NA	two	Bacteria	Chloroflexi	Anaerolineae	SBR1031	SHA-31	unclassified	unclassified
BulkSoil	1133891	0.311758	-0.135659	2.56271	-0.0529204	0.957795	NA	two	Bacteria	Proteobacteria	Deltaproteobacteria	Myxococcales	unclassified	unclassified	unclassified
BulkSoil	113400	0.0687319	-0.405792	2.56271	-0.15834	0.874189	NA	two	Bacteria	Acidobacteria	[Chloracidobacteria]	RB41	Ellin6075	unclassified	unclassified
BulkSoil	113404	0.0857651	-0.405792	2.56271	-0.158339	0.874189	NA	two	Bacteria	Acidobacteria	Acidobacteria-6	iii1-15	unclassified	unclassified	unclassified
BulkSoil	1134699	1.75449	4.38406	1.32613	3.27458	0.0010582	0.00468287	two	Archaea	Crenarchaeota	MCG	pGrfC26	unclassified	unclassified	unclassified
BulkSoil	113486	0.776615	-3.3203	1.85632	-1.76473	0.0776092	0.171862	two	Bacteria	Chloroflexi	Anaerolineae	GCA004	unclassified	unclassified	unclassified
BulkSoil	1134925	6.01876	-0.21178	1.69682	-0.124793	0.900687	0.962732	two	Bacteria	Bacteroidetes	Cytophagia	Cytophagales	Cytophagaceae	unclassified	unclassified
BulkSoil	113500	0.118931	-0.675926	2.56271	-0.263752	0.791971	NA	two	Bacteria	Acidobacteria	Acidobacteria-6	iii1-15	mb2424	unclassified	unclassified
BulkSoil	1135012	0.104702	-0.94606	2.56271	-0.364472	0.715505	NA	two	Bacteria	Gemmatimonadetes	Gemm-2	unclassified	unclassified	unclassified	unclassified
BulkSoil	113502	0	NA	NA	NA	NA	NA	two	Bacteria	Chloroflexi	TK10	AKYG885	Dolo_23	unclassified	unclassified
BulkSoil	1135104	0.132546	-0.405792	2.56271	-0.158337	0.874191	NA	two	Bacteria	Acidobacteria	[Chloracidobacteria]	RB41	Ellin6075	unclassified	unclassified
BulkSoil	1135190	1.74897	-1.35821	1.27843	-1.06362	0.2875	0.458098	two	Bacteria	Proteobacteria	Betaproteobacteria	Burkholderiales	Comamonadaceae	unclassified	unclassified
BulkSoil	1135207	0	NA	NA	NA	NA	NA	two	Bacteria	Bacteroidetes	[Saprospirae]	[Saprospirales]	Saprospiraceae	unclassified	unclassified
BulkSoil	113532	0.743799	-2.95261	1.77456	-1.65425	0.0980761	0.207413	two	Bacteria	Acidobacteria	Acidobacteria-6	iii1-15	unclassified	unclassified	unclassified
BulkSoil	113534	1.15689	-3.37287	1.86235	-1.79418	0.0727843	0.163543	two	Bacteria	Proteobacteria	Betaproteobacteria	SC-I-84	unclassified	unclassified	unclassified
BulkSoil	1135387	0.141064	-0.405792	2.56271	-0.158334	0.874194	NA	two	Bacteria	Verrucomicrobia	[Pedosphaerae]	[Pedosphaerales]	Ellin515	unclassified	unclassified
BulkSoil	1135388	0.344624	-1.82059	2.38058	-0.74768	0.454653	NA	two	Bacteria	Actinobacteria	Thermoleophilia	Gaiellales	Gaiellaceae	unclassified	unclassified
BulkSoil	1135458	0.319527	-0.425479	2.54125	-0.167419	0.86704	NA	two	Bacteria	Proteobacteria	Alphaproteobacteria	Sphingomonadales	Sphingomonadaceae	Sphingobium	unclassified
BulkSoil	1135504	62.2692	0.399669	1.02349	0.397367	0.691097	0.87098	two	Bacteria	Bacteroidetes	Cytophagia	Cytophagales	Cytophagaceae	unclassified	unclassified
BulkSoil	1135669	0.113531	0.134475	2.56271	0.0524814	0.958145	NA	two	Bacteria	Proteobacteria	Deltaproteobacteria	Myxococcales	Haliangiaceae	unclassified	unclassified
BulkSoil	113577	0.976839	-0.836262	1.2655	-0.659392	0.509644	0.697085	two	Bacteria	Proteobacteria	Betaproteobacteria	Ellin6067	unclassified	unclassified	unclassified
BulkSoil	1135798	4.37888	0.172056	1.2621	0.151414	0.879649	0.962732	two	Bacteria	Proteobacteria	Alphaproteobacteria	Sphingomonadales	Sphingomonadaceae	unclassified	unclassified
BulkSoil	1135983	0.360527	1.64629	2.01665	0.80473	0.420976	NA	two	Bacteria	Acidobacteria	Acidobacteriia	Acidobacteriales	Acidobacteriaceae	unclassified	unclassified
BulkSoil	113599	1.75265	-4.34615	1.25358	-3.43561	0.000591222	0.00283246	two	Bacteria	Chloroflexi	TK10	AKYG885	Dolo_23	unclassified	unclassified
BulkSoil	1135999	0.963832	4.08355	1.43216	2.80817	0.00498239	0.0179894	two	Bacteria	Actinobacteria	Thermoleophilia	Gaiellales	Gaiellaceae	unclassified	unclassified
BulkSoil	113607	0.468386	-2.54796	2.35841	-1.03665	0.2999	NA	two	Bacteria	Acidobacteria	[Chloracidobacteria]	RB41	Ellin6075	unclassified	unclassified
BulkSoil	113609	0.259098	0.591584	2.29402	0.313587	0.753835	NA	two	Bacteria	Chloroflexi	Anaerolineae	envOPS12	unclassified	unclassified	unclassified
BulkSoil	1136183	0.0913527	-0.405792	2.56271	-0.158339	0.874189	NA	two	Bacteria	Bacteroidetes	[Saprospirae]	[Saprospirales]	Chitinophagaceae	unclassified	unclassified
BulkSoil	1136270	0.908153	-3.83727	1.65532	-2.29749	0.0215906	0.0618234	two	Bacteria	Proteobacteria	Alphaproteobacteria	Sphingomonadales	Sphingomonadaceae	Kaistobacter	unclassified
BulkSoil	1136287	1.85659	0.99462	1.80931	0.548265	NA	NA	two	Bacteria	Proteobacteria	Betaproteobacteria	Rhodocyclales	Rhodocyclaceae	K82	unclassified
BulkSoil	1136308	0.465557	1.30713	2.3455	0.531131	0.595328	NA	two	Bacteria	Bacteroidetes	Bacteroidia	Bacteroidales	unclassified	unclassified	unclassified
BulkSoil	1136510	3.49011	-1.5856	1.31268	-1.20687	0.227481	0.383259	two	Bacteria	Proteobacteria	Betaproteobacteria	Burkholderiales	Comamonadaceae	unclassified	unclassified
BulkSoil	113674	0.166425	-1.22095	2.56268	-0.48234	0.629565	NA	two	Bacteria	Bacteroidetes	Sphingobacteriia	Sphingobacteriales	unclassified	unclassified	unclassified
BulkSoil	1136762	0.116157	-0.94606	2.56271	-0.376659	0.706427	NA	two	Bacteria	Actinobacteria	Actinobacteria	Actinomycetales	Pseudonocardiaceae	Pseudonocardia	unclassified
BulkSoil	1136853	19.1731	-0.67293	1.30452	-0.515837	0.605968	0.797229	two	Bacteria	Proteobacteria	Alphaproteobacteria	Rhizobiales	Methylocystaceae	Pleomorphomonas	unclassified
BulkSoil	1136913	0.677886	-3.16463	2.27638	-1.33161	0.182987	0.328389	two	Bacteria	Proteobacteria	Gammaproteobacteria	Xanthomonadales	Sinobacteraceae	Steroidobacter	unclassified
BulkSoil	113711	0.0662335	-0.675926	2.56271	-0.263755	0.791969	NA	two	Bacteria	Actinobacteria	Actinobacteria	Actinomycetales	Pseudonocardiaceae	unclassified	unclassified
BulkSoil	113715	0.452548	-2.68066	2.18165	-1.20107	0.229724	NA	two	Bacteria	Acidobacteria	[Chloracidobacteria]	RB41	Ellin6075	unclassified	unclassified
BulkSoil	1137157	1.4508	-4.89556	1.34404	-3.58933	0.000331529	0.00169491	two	Bacteria	Proteobacteria	Alphaproteobacteria	Rhizobiales	Bradyrhizobiaceae	Balneimonas	unclassified
BulkSoil	1137185	3.31761	-5.31246	1.13185	-4.62263	3.78906e-06	3.34271e-05	two	Bacteria	Proteobacteria	Betaproteobacteria	Burkholderiales	Oxalobacteraceae	unclassified	unclassified
BulkSoil	113721	0	NA	NA	NA	NA	NA	two	Bacteria	Proteobacteria	Deltaproteobacteria	Desulfuromonadales	Geobacteraceae	Geobacter	unclassified
BulkSoil	1137229	0.652922	-0.135659	2.56271	-0.0529161	0.957799	0.962732	two	Bacteria	Proteobacteria	Betaproteobacteria	Gallionellales	Gallionellaceae	unclassified	unclassified
BulkSoil	113726	0	NA	NA	NA	NA	NA	two	Bacteria	Chloroflexi	Anaerolineae	GCA004	unclassified	unclassified	unclassified
BulkSoil	113748	0.0737257	-0.135659	2.56271	-0.0529249	0.957792	NA	two	Bacteria	Proteobacteria	Deltaproteobacteria	Myxococcales	Polyangiaceae	Sorangium	unclassified
BulkSoil	1137534	7.53184	-4.67915	1.11472	-4.19244	2.7597e-05	0.000191912	two	Bacteria	Proteobacteria	Gammaproteobacteria	Xanthomonadales	Xanthomonadaceae	unclassified	unclassified
BulkSoil	1137563	13.7582	-0.534389	0.408123	-1.30901	0.190532	0.339692	two	Bacteria	Verrucomicrobia	Opitutae	Opitutales	Opitutaceae	Opitutus	unclassified
BulkSoil	1137578	0	NA	NA	NA	NA	NA	two	Bacteria	Acidobacteria	[Chloracidobacteria]	RB41	unclassified	unclassified	unclassified
BulkSoil	113760	0.334928	-1.29152	1.92905	-0.664379	0.506448	NA	two	Bacteria	Actinobacteria	Actinobacteria	Actinomycetales	Nocardioidaceae	unclassified	unclassified
BulkSoil	113772	0.056017	-0.405792	2.56271	-0.158341	0.874188	NA	two	Bacteria	Proteobacteria	Deltaproteobacteria	Desulfuromonadales	Geobacteraceae	Geobacter	unclassified
BulkSoil	1137744	1.16762	-2.87273	1.28405	-2.23112	0.025673	0.0708347	two	Bacteria	Bacteroidetes	Cytophagia	Cytophagales	Cytophagaceae	unclassified	unclassified
BulkSoil	1137749	2.33745	4.33265	1.36519	3.16062	0.00157436	0.00656225	two	Bacteria	Actinobacteria	Actinobacteria	Actinomycetales	Micromonosporaceae	unclassified	unclassified
BulkSoil	113782	0.133471	-0.675926	2.56271	-0.26375	0.791972	NA	two	Bacteria	Acidobacteria	Acidobacteria-6	iii1-15	RB40	unclassified	unclassified
BulkSoil	1137927	0	NA	NA	NA	NA	NA	two	Bacteria	Acidobacteria	[Chloracidobacteria]	RB41	Ellin6075	unclassified	unclassified
BulkSoil	1138326	0.0268334	0.134475	2.56271	0.0524755	0.95815	NA	two	Bacteria	Actinobacteria	Actinobacteria	Actinomycetales	Intrasporangiaceae	Phycicoccus	unclassified
BulkSoil	1138467	0.324539	-0.827605	2.41517	-0.361388	0.717809	NA	two	Bacteria	Proteobacteria	Deltaproteobacteria	Desulfuromonadales	Geobacteraceae	Geobacter	unclassified
BulkSoil	1138512	0.0681903	-0.135659	2.56271	-0.0529249	0.957792	NA	two	Bacteria	Proteobacteria	Alphaproteobacteria	Sphingomonadales	Sphingomonadaceae	Sphingomonas	wittichii
BulkSoil	113866	0.0357928	-0.405792	2.56271	-0.158343	0.874186	NA	two	Bacteria	Bacteroidetes	[Saprospirae]	[Saprospirales]	Chitinophagaceae	unclassified	unclassified
BulkSoil	1138772	4.93054	-2.76515	1.14211	-2.39156	0.0167768	0.0500367	two	Bacteria	Proteobacteria	Betaproteobacteria	Burkholderiales	Comamonadaceae	unclassified	unclassified
BulkSoil	1138828	0.916975	-0.16054	2.43824	-0.0658261	0.947516	0.962732	two	Bacteria	Proteobacteria	Betaproteobacteria	Burkholderiales	Comamonadaceae	unclassified	unclassified
BulkSoil	1138936	0.60768	0.400102	1.42438	0.276094	0.782476	0.943711	two	Bacteria	Proteobacteria	Deltaproteobacteria	Myxococcales	Polyangiaceae	unclassified	unclassified
BulkSoil	113895	0.0156902	-0.135659	2.56271	-0.0529294	0.957788	NA	two	Bacteria	Acidobacteria	Acidobacteria-6	iii1-15	unclassified	unclassified	unclassified
BulkSoil	1139084	1.15007	-2.27428	1.19975	-1.9124	0.0558248	0.132791	two	Bacteria	Proteobacteria	Betaproteobacteria	Burkholderiales	Comamonadaceae	unclassified	unclassified
BulkSoil	113915	0.773484	-1.3294	2.07008	-0.634447	0.525789	0.714063	two	Bacteria	Proteobacteria	Gammaproteobacteria	Xanthomonadales	Xanthomonadaceae	Arenimonas	unclassified
BulkSoil	113916	0.934146	-2.81352	2.01632	-1.38289	0.166697	0.305183	two	Bacteria	Gemmatimonadetes	Gemm-5	unclassified	unclassified	unclassified	unclassified
BulkSoil	1139285	0.22375	0.15892	2.56255	0.0735117	0.941399	NA	two	Bacteria	Proteobacteria	Alphaproteobacteria	Sphingomonadales	Sphingomonadaceae	unclassified	unclassified
BulkSoil	1139313	0.331596	-1.26744	2.39028	-0.502346	0.615424	NA	two	Bacteria	Firmicutes	Clostridia	Clostridiales	Ruminococcaceae	unclassified	unclassified
BulkSoil	1139344	0.910335	1.90564	1.55167	1.22283	0.221395	0.377202	two	Bacteria	Proteobacteria	Alphaproteobacteria	Rhizobiales	unclassified	unclassified	unclassified
BulkSoil	1139376	0.568221	2.93687	1.79444	1.62073	0.105075	0.217987	two	Bacteria	Proteobacteria	Deltaproteobacteria	unclassified	unclassified	unclassified	unclassified
BulkSoil	113942	0.0384159	-0.135659	2.56271	-0.0529276	0.95779	NA	two	Bacteria	Chloroflexi	Chloroflexi	[Roseiflexales]	[Kouleothrixaceae]	Kouleothrix	unclassified
BulkSoil	1139480	0	NA	NA	NA	NA	NA	two	Bacteria	Acidobacteria	Solibacteres	Solibacterales	unclassified	unclassified	unclassified
BulkSoil	113950	0.204908	-0.405792	2.56271	-0.158335	0.874193	NA	two	Bacteria	Acidobacteria	iii1-8	DS-18	unclassified	unclassified	unclassified
BulkSoil	1139563	0.810403	-0.15084	1.66844	-0.0889814	0.929097	0.962732	two	Bacteria	Proteobacteria	Betaproteobacteria	Burkholderiales	Comamonadaceae	unclassified	unclassified
BulkSoil	1139736	0.0897338	-0.135659	2.56271	-0.0529348	0.957784	NA	two	Bacteria	Firmicutes	Clostridia	Clostridiales	Lachnospiraceae	Coprococcus	unclassified
BulkSoil	1140022	0.652219	-3.27415	2.10284	-1.5158	0.129569	0.252469	two	Bacteria	Proteobacteria	Alphaproteobacteria	Sphingomonadales	Sphingomonadaceae	Sphingomonas	unclassified
BulkSoil	1140165	0.225052	-0.159306	2.4473	-0.0650784	0.948112	NA	two	Bacteria	Acidobacteria	Solibacteres	Solibacterales	Solibacteraceae	Candidatus_Solibacter	unclassified
BulkSoil	1140241	0.0445717	-0.405792	2.56271	-0.158343	0.874186	NA	two	Bacteria	Armatimonadetes	0319-6E2	unclassified	unclassified	unclassified	unclassified
BulkSoil	1140286	4.95201	-0.662117	0.866807	-0.763867	0.444947	0.63704	two	Bacteria	Proteobacteria	Betaproteobacteria	Burkholderiales	Comamonadaceae	unclassified	unclassified
BulkSoil	1140307	0.686362	-2.23948	1.9281	-1.14002	0.254278	0.416815	two	Bacteria	Planctomycetes	Phycisphaerae	WD2101	unclassified	unclassified	unclassified
BulkSoil	1140357	0.196964	-0.939324	2.56266	-0.383399	0.701424	NA	two	Bacteria	Actinobacteria	Acidimicrobiia	Acidimicrobiales	unclassified	unclassified	unclassified
BulkSoil	114049	2.15551	0.21786	1.47778	0.147438	0.882787	0.962732	two	Bacteria	Chloroflexi	Anaerolineae	SBR1031	A4b	unclassified	unclassified
BulkSoil	1140498	0.0932231	-0.135659	2.56271	-0.052925	0.957792	NA	two	Bacteria	Acidobacteria	AT-s54	unclassified	unclassified	unclassified	unclassified
BulkSoil	1140514	0.636785	-1.90597	2.13791	-0.847982	0.396448	0.585755	two	Bacteria	Proteobacteria	Deltaproteobacteria	Myxococcales	unclassified	unclassified	unclassified
BulkSoil	1140807	0.112898	-0.405792	2.56271	-0.158339	0.87419	NA	two	Bacteria	Proteobacteria	Alphaproteobacteria	Sphingomonadales	Erythrobacteraceae	unclassified	unclassified
BulkSoil	1140817	0	NA	NA	NA	NA	NA	two	Bacteria	Chloroflexi	Anaerolineae	SBR1031	SJA-101	unclassified	unclassified
BulkSoil	1140843	0.601456	-1.41898	1.79278	-0.794853	0.426699	0.619373	two	Bacteria	Proteobacteria	Betaproteobacteria	Burkholderiales	Oxalobacteraceae	Collimonas	unclassified
BulkSoil	1140898	2.61619	-0.209099	1.76043	-0.118758	0.905467	0.962732	two	Bacteria	Proteobacteria	Betaproteobacteria	Rhodocyclales	Rhodocyclaceae	Dechloromonas	unclassified
BulkSoil	114096	0.573941	-2.54811	2.4976	-0.952818	0.340682	0.521449	two	Bacteria	Proteobacteria	Alphaproteobacteria	Rhizobiales	Hyphomicrobiaceae	Rhodoplanes	unclassified
BulkSoil	1140995	0.490234	-0.197815	1.98817	-0.099482	0.920756	NA	two	Bacteria	Planctomycetes	Phycisphaerae	Phycisphaerales	unclassified	unclassified	unclassified
BulkSoil	1140997	2.75705	1.19366	0.932761	1.27507	0.202284	0.354615	two	Bacteria	Acidobacteria	Acidobacteria-6	iii1-15	unclassified	unclassified	unclassified
BulkSoil	114102	9.76522	-1.99131	0.748655	-2.65554	0.00791815	0.026648	two	Bacteria	Proteobacteria	Betaproteobacteria	Burkholderiales	Comamonadaceae	Methylibium	unclassified
BulkSoil	1141056	0.610169	2.52594	2.00617	1.24584	0.212824	0.367888	two	Archaea	[Parvarchaeota]	[Parvarchaea]	YLA114	unclassified	unclassified	unclassified
BulkSoil	1141377	23.109	-0.223183	1.36753	-0.163185	0.870373	0.962732	two	Bacteria	Proteobacteria	Betaproteobacteria	Rhodocyclales	Rhodocyclaceae	unclassified	unclassified
BulkSoil	114146	0.0477782	0.134475	2.56271	0.0524771	0.958149	NA	two	Bacteria	Gemmatimonadetes	Gemmatimonadetes	unclassified	unclassified	unclassified	unclassified
BulkSoil	114151	0.190477	1.1715	2.56202	0.440718	0.659417	NA	two	Bacteria	Actinobacteria	Actinobacteria	Actinomycetales	Micromonosporaceae	Pilimelia	unclassified
BulkSoil	1141575	14.8796	-0.501639	0.439105	-1.14213	0.253401	0.415627	two	Bacteria	Acidobacteria	Solibacteres	Solibacterales	Solibacteraceae	Candidatus_Solibacter	unclassified
BulkSoil	114170	0.263584	-0.786995	2.55926	-0.279791	0.779638	NA	two	Bacteria	Proteobacteria	Deltaproteobacteria	Myxococcales	unclassified	unclassified	unclassified
BulkSoil	114176	0.220884	-0.135659	2.56271	-0.0529232	0.957793	NA	two	Bacteria	Chloroflexi	Chloroflexi	Chloroflexales	Oscillochloridaceae	Oscillochloris	unclassified
BulkSoil	1141923	0.0564212	-0.405792	2.56271	-0.158341	0.874188	NA	two	Bacteria	Nitrospirae	Nitrospira	Nitrospirales	0319-6A21	unclassified	unclassified
BulkSoil	1141995	0.597626	-2.99766	1.8514	-1.60429	0.108651	0.223029	two	Bacteria	Planctomycetes	Phycisphaerae	WD2101	unclassified	unclassified	unclassified
BulkSoil	114209	1.01964	0.544276	1.16156	0.462446	0.643761	0.830915	two	Bacteria	Proteobacteria	Betaproteobacteria	Ellin6067	unclassified	unclassified	unclassified
BulkSoil	1142189	3.53631	-0.0431456	2.56271	-0.0529092	0.957804	0.962732	two	Bacteria	Proteobacteria	Betaproteobacteria	unclassified	unclassified	unclassified	unclassified
BulkSoil	114240	0.848987	-0.212502	1.43963	-0.147599	0.882659	0.962732	two	Bacteria	Acidobacteria	Acidobacteria-6	iii1-15	unclassified	unclassified	unclassified
BulkSoil	1142462	0.403563	0.602695	1.91529	0.314156	0.753402	NA	two	Bacteria	Acidobacteria	Acidobacteria-6	iii1-15	unclassified	unclassified	unclassified
BulkSoil	114263	0.699989	-1.91014	2.48966	-0.736156	0.461636	0.653719	two	Bacteria	Planctomycetes	Phycisphaerae	WD2101	unclassified	unclassified	unclassified
BulkSoil	1142660	0.682614	-3.55307	1.961	-1.7672	0.0771949	0.171084	two	Bacteria	Chloroflexi	Thermomicrobia	JG30-KF-CM45	unclassified	unclassified	unclassified
BulkSoil	11427	3.84199	-6.11291	1.24618	-4.8322	1.3503e-06	1.31461e-05	two	Bacteria	Actinobacteria	Actinobacteria	Actinomycetales	Geodermatophilaceae	Blastococcus	aggregatus
BulkSoil	1142732	0.641661	-3.31248	2.06855	-1.56052	0.118637	0.237099	two	Bacteria	Proteobacteria	Alphaproteobacteria	Rhizobiales	Phyllobacteriaceae	Mesorhizobium	unclassified
BulkSoil	1142733	12.7239	7.10242	0.956017	7.31381	2.59678e-13	8.96052e-12	two	Bacteria	Acidobacteria	Acidobacteriia	Acidobacteriales	Koribacteraceae	Candidatus_Koribacter	unclassified
BulkSoil	1142849	0.502443	2.83289	1.89662	1.4706	0.141398	NA	two	Bacteria	Cyanobacteria	Nostocophycideae	Nostocales	Nostocaceae	unclassified	unclassified
BulkSoil	1142867	0.68469	-1.97204	2.05638	-0.95951	0.337302	0.518604	two	Bacteria	Acidobacteria	[Chloracidobacteria]	RB41	Ellin6075	unclassified	unclassified
BulkSoil	1142871	0.11878	-0.675926	2.56271	-0.263752	0.791971	NA	two	Bacteria	Actinobacteria	MB-A2-108	0319-7L14	unclassified	unclassified	unclassified
BulkSoil	114289	0	NA	NA	NA	NA	NA	two	Bacteria	Bacteroidetes	[Saprospirae]	[Saprospirales]	Chitinophagaceae	unclassified	unclassified
BulkSoil	114292	0.43758	-2.10709	2.36677	-0.869492	0.384578	NA	two	Bacteria	Proteobacteria	Alphaproteobacteria	Sphingomonadales	Sphingomonadaceae	Kaistobacter	unclassified
BulkSoil	114295	1.3628	-0.59384	1.9755	-0.300593	0.763725	0.929841	two	Bacteria	Chloroflexi	Anaerolineae	H39	unclassified	unclassified	unclassified
BulkSoil	1143	0.0137311	-0.135659	2.56271	-0.0529294	0.957788	NA	two	Archaea	Crenarchaeota	Thaumarchaeota	Nitrososphaerales	Nitrososphaeraceae	Candidatus_Nitrososphaera	SCA1170
BulkSoil	1143069	1.13106	-0.569866	2.10794	-0.270332	0.786904	0.945395	two	Bacteria	Acidobacteria	iii1-8	DS-18	unclassified	unclassified	unclassified
BulkSoil	114313	1.35728	-1.86254	1.17562	-1.57278	0.115769	0.233595	two	Bacteria	Verrucomicrobia	Opitutae	Opitutales	Opitutaceae	Opitutus	unclassified
BulkSoil	1143223	0.339633	-2.45047	2.16259	-1.10748	0.268084	NA	two	Bacteria	Actinobacteria	Thermoleophilia	Gaiellales	Gaiellaceae	unclassified	unclassified
BulkSoil	1143255	1.11339	1.05311	1.27702	0.818478	0.413084	0.604438	two	Bacteria	Proteobacteria	Deltaproteobacteria	Syntrophobacterales	Syntrophobacteraceae	Syntrophobacter	unclassified
BulkSoil	1143332	0.0558028	-0.405792	2.56271	-0.158341	0.874188	NA	two	Bacteria	Proteobacteria	Deltaproteobacteria	Myxococcales	Haliangiaceae	unclassified	unclassified
BulkSoil	1143359	0.482604	-1.83942	2.3485	-0.773199	0.439404	NA	two	Bacteria	Bacteroidetes	Cytophagia	Cytophagales	Cytophagaceae	Adhaeribacter	unclassified
BulkSoil	114337	0	NA	NA	NA	NA	NA	two	Bacteria	Proteobacteria	Deltaproteobacteria	Myxococcales	unclassified	unclassified	unclassified
BulkSoil	1143376	0	NA	NA	NA	NA	NA	two	Bacteria	Actinobacteria	Actinobacteria	Actinomycetales	Pseudonocardiaceae	Amycolatopsis	unclassified
BulkSoil	114341	0.806802	-3.40893	2.25447	-1.44786	0.147656	0.27894	two	Bacteria	Proteobacteria	Deltaproteobacteria	Myxococcales	Haliangiaceae	unclassified	unclassified
BulkSoil	11435	2.50248	3.03103	0.943447	3.16964	0.0015263	0.00638143	two	Bacteria	Actinobacteria	Actinobacteria	Actinomycetales	Geodermatophilaceae	Geodermatophilus	unclassified
BulkSoil	1143602	0.299459	1.54183	2.54774	0.569809	0.568807	NA	two	Bacteria	Proteobacteria	Deltaproteobacteria	Desulfuromonadales	Geobacteraceae	Geobacter	lovleyi
BulkSoil	1143645	0.137245	-0.405792	2.56271	-0.15834	0.874189	NA	two	Bacteria	Proteobacteria	Alphaproteobacteria	Sphingomonadales	Sphingomonadaceae	Sphingomonas	yabuuchiae
BulkSoil	114367	0	NA	NA	NA	NA	NA	two	Bacteria	Acidobacteria	[Chloracidobacteria]	RB41	Ellin6075	unclassified	unclassified
BulkSoil	1143745	0	NA	NA	NA	NA	NA	two	Bacteria	Nitrospirae	Nitrospira	Nitrospirales	0319-6A21	unclassified	unclassified
BulkSoil	1143820	8.76312	-1.80543	1.14818	-1.58426	0.113134	0.229638	two	Bacteria	Proteobacteria	Betaproteobacteria	Burkholderiales	Comamonadaceae	unclassified	unclassified
BulkSoil	1143876	3.72894	-3.30503	1.41817	-2.35014	0.0187663	0.0550074	two	Bacteria	Verrucomicrobia	[Pedosphaerae]	[Pedosphaerales]	unclassified	unclassified	unclassified
BulkSoil	114389	11.0039	-7.67417	0.874344	-8.60731	7.47962e-18	8.15578e-16	two	Bacteria	Gemmatimonadetes	Gemmatimonadetes	Gemmatimonadales	Ellin5301	unclassified	unclassified
BulkSoil	11439	7.77524	3.4229	0.652506	5.21571	1.83112e-07	2.15157e-06	two	Bacteria	Actinobacteria	Actinobacteria	Actinomycetales	Geodermatophilaceae	unclassified	unclassified
BulkSoil	114396	0.106355	-0.94606	2.56271	-0.352705	0.72431	NA	two	Bacteria	Proteobacteria	Alphaproteobacteria	Rhizobiales	Hyphomicrobiaceae	Rhodoplanes	unclassified
BulkSoil	1144000	0.15164	0.991255	2.56241	0.370206	0.711229	NA	two	Bacteria	Proteobacteria	Alphaproteobacteria	Rhizobiales	Hyphomicrobiaceae	Rhodoplanes	unclassified
BulkSoil	1144006	7.00727	-0.985435	1.32755	-0.741202	0.458571	0.652094	two	Bacteria	Proteobacteria	Betaproteobacteria	Burkholderiales	Comamonadaceae	unclassified	unclassified
BulkSoil	114406	0	NA	NA	NA	NA	NA	two	Bacteria	Gemmatimonadetes	Gemmatimonadetes	Gemmatimonadales	unclassified	unclassified	unclassified
BulkSoil	114410	0.268723	0.159482	2.43565	0.0654911	0.947783	NA	two	Bacteria	Proteobacteria	Betaproteobacteria	Burkholderiales	Alcaligenaceae	unclassified	unclassified
BulkSoil	114413	1.90681	-5.15996	1.20415	-4.22841	2.35352e-05	0.00016621	two	Bacteria	Gemmatimonadetes	Gemmatimonadetes	Gemmatimonadales	Ellin5301	unclassified	unclassified
BulkSoil	114415	2.61635	5.56245	0.995151	5.48908	4.04031e-08	5.45242e-07	two	Bacteria	Proteobacteria	Alphaproteobacteria	Rhizobiales	Hyphomicrobiaceae	Rhodoplanes	unclassified
BulkSoil	1144154	0.0673265	0.404608	2.56271	0.157882	0.87455	NA	two	Archaea	Crenarchaeota	MCG	pGrfC26	unclassified	unclassified	unclassified
BulkSoil	1144357	0.033033	0.134475	2.56271	0.0524755	0.95815	NA	two	Bacteria	Proteobacteria	Alphaproteobacteria	Rhizobiales	Bradyrhizobiaceae	unclassified	unclassified
BulkSoil	1144365	0.566902	0.683984	1.71298	0.403508	0.686574	0.868382	two	Bacteria	Proteobacteria	Gammaproteobacteria	Xanthomonadales	Sinobacteraceae	unclassified	unclassified
BulkSoil	1144378	0.0599016	-0.405792	2.56271	-0.15834	0.874189	NA	two	Bacteria	Proteobacteria	Alphaproteobacteria	Sphingomonadales	Sphingomonadaceae	Sphingomonas	unclassified
BulkSoil	1144548	0.402554	2.20704	2.49926	0.810991	0.417371	NA	two	Bacteria	Actinobacteria	Actinobacteria	Actinomycetales	Intrasporangiaceae	unclassified	unclassified
BulkSoil	1144575	0.345524	-1.11831	2.54232	-0.407154	0.683895	NA	two	Bacteria	Proteobacteria	Deltaproteobacteria	Myxococcales	unclassified	unclassified	unclassified
BulkSoil	114462	0.304274	-0.135659	2.56271	-0.0529272	0.95779	NA	two	Bacteria	Proteobacteria	Gammaproteobacteria	Enterobacteriales	Enterobacteriaceae	unclassified	unclassified
BulkSoil	1144638	0.0294903	-0.135659	2.56271	-0.0529278	0.957789	NA	two	Bacteria	Acidobacteria	Solibacteres	Solibacterales	unclassified	unclassified	unclassified
BulkSoil	1144738	0.0617835	-0.675926	2.56271	-0.263755	0.791969	NA	two	Bacteria	Actinobacteria	Thermoleophilia	Solirubrobacterales	unclassified	unclassified	unclassified
BulkSoil	1144790	0.356267	1.72061	2.16929	0.785902	0.431925	NA	two	Bacteria	Proteobacteria	Betaproteobacteria	Rhodocyclales	Rhodocyclaceae	unclassified	unclassified
BulkSoil	1144801	0.902836	-0.537949	2.25216	-0.238847	0.811224	0.962732	two	Bacteria	Bacteroidetes	Sphingobacteriia	Sphingobacteriales	unclassified	unclassified	unclassified
BulkSoil	1144887	8.12605	1.88402	1.13908	1.64875	0.0991984	0.209137	two	Bacteria	Acidobacteria	Holophagae	Holophagales	Holophagaceae	unclassified	unclassified
BulkSoil	1145138	1.28067	-0.184385	2.19478	-0.0839982	0.933058	0.962732	two	Bacteria	Proteobacteria	Betaproteobacteria	Burkholderiales	Comamonadaceae	unclassified	unclassified
BulkSoil	1145162	30.8685	-3.37381	0.975169	-3.44238	0.000576621	0.00277883	two	Bacteria	Proteobacteria	Betaproteobacteria	Burkholderiales	Comamonadaceae	unclassified	unclassified
BulkSoil	1145384	1.14841	-1.67562	1.16637	-1.42222	0.154961	0.289134	two	Bacteria	Actinobacteria	Actinobacteria	Actinomycetales	Intrasporangiaceae	unclassified	unclassified
BulkSoil	1145388	0.640392	-2.70028	2.27865	-1.14796	0.250986	0.413093	two	Bacteria	Chloroflexi	Gitt-GS-136	unclassified	unclassified	unclassified	unclassified
BulkSoil	1145616	2.6218	-5.24864	1.27058	-4.08641	4.38108e-05	0.000285714	two	Bacteria	Actinobacteria	Actinobacteria	Actinomycetales	Geodermatophilaceae	unclassified	unclassified
BulkSoil	1145649	0.0731287	0.134475	2.56271	0.0524798	0.958146	NA	two	Bacteria	Acidobacteria	[Chloracidobacteria]	RB41	Ellin6075	unclassified	unclassified
BulkSoil	1145766	0.0673265	0.404608	2.56271	0.157882	0.87455	NA	two	Bacteria	Planctomycetes	Planctomycetia	Pirellulales	Pirellulaceae	unclassified	unclassified
BulkSoil	1145810	0	NA	NA	NA	NA	NA	two	Bacteria	Proteobacteria	Alphaproteobacteria	Sphingomonadales	Sphingomonadaceae	Sphingomonas	unclassified
BulkSoil	1145860	1.07273	3.2675	1.7043	1.89846	0.0576359	0.136031	two	Archaea	Crenarchaeota	MCG	pGrfC26	unclassified	unclassified	unclassified
BulkSoil	114587	1.74522	-4.71725	1.22736	-3.7764	0.000159112	0.000896157	two	Bacteria	Actinobacteria	Actinobacteria	Actinomycetales	Pseudonocardiaceae	Pseudonocardia	unclassified
BulkSoil	1146	0.0156902	-0.135659	2.56271	-0.0529294	0.957788	NA	two	Archaea	Crenarchaeota	Thaumarchaeota	Nitrososphaerales	Nitrososphaeraceae	Candidatus_Nitrososphaera	unclassified
BulkSoil	114614	0.0759725	-0.135659	2.56271	-0.0529349	0.957784	NA	two	Bacteria	Acidobacteria	Acidobacteria-6	iii1-15	unclassified	unclassified	unclassified
BulkSoil	1146180	1.1779	2.78799	1.11238	2.48777	0.0128548	0.039866	two	Bacteria	Acidobacteria	Acidobacteria-6	iii1-15	unclassified	unclassified	unclassified
BulkSoil	1146704	0.219482	-1.20593	2.5625	-0.461539	0.644412	NA	two	Bacteria	Planctomycetes	Planctomycetia	Gemmatales	Gemmataceae	Gemmata	unclassified
BulkSoil	1147012	0.106406	-0.94606	2.56271	-0.340848	0.733218	NA	two	Bacteria	Planctomycetes	Planctomycetia	Gemmatales	Gemmataceae	Gemmata	unclassified
BulkSoil	1147330	0.259494	-1.53564	2.56195	-0.560255	0.575306	NA	two	Bacteria	Planctomycetes	Planctomycetia	Gemmatales	Isosphaeraceae	unclassified	unclassified
BulkSoil	1147576	0.226644	1.06297	2.56197	0.387507	0.698381	NA	two	Bacteria	WPS-2	unclassified	unclassified	unclassified	unclassified	unclassified
BulkSoil	1147608	2.3233	5.26967	1.05399	4.92794	8.31006e-07	8.48435e-06	two	Bacteria	Acidobacteria	Acidobacteriia	Acidobacteriales	Koribacteraceae	unclassified	unclassified
BulkSoil	1147983	0.0520297	-0.135659	2.56271	-0.0529273	0.95779	NA	two	Bacteria	Proteobacteria	Betaproteobacteria	Ellin6067	unclassified	unclassified	unclassified
BulkSoil	1148005	0.795326	-0.261691	1.17637	-0.223576	0.823088	0.962732	two	Bacteria	Proteobacteria	Betaproteobacteria	Ellin6067	unclassified	unclassified	unclassified
BulkSoil	1148058	0.0313496	0.134475	2.56271	0.0524755	0.95815	NA	two	Bacteria	Proteobacteria	Betaproteobacteria	Gallionellales	Gallionellaceae	Gallionella	unclassified
BulkSoil	1148211	0.194683	-0.405792	2.56271	-0.15834	0.874189	NA	two	Bacteria	Proteobacteria	Betaproteobacteria	Burkholderiales	Comamonadaceae	unclassified	unclassified
BulkSoil	1148342	3.71167	-0.188875	0.93798	-0.20114	0.840589	0.962732	two	Bacteria	Proteobacteria	Betaproteobacteria	Burkholderiales	Comamonadaceae	Hylemonella	unclassified
BulkSoil	1148343	0.110998	0.404608	2.56271	0.157885	0.874547	NA	two	Bacteria	Planctomycetes	Planctomycetia	Gemmatales	Gemmataceae	Gemmata	unclassified
BulkSoil	1148345	2.63077	-1.44601	0.942436	-1.53056	0.125877	0.247421	two	Bacteria	Proteobacteria	Betaproteobacteria	Burkholderiales	Comamonadaceae	Ramlibacter	unclassified
BulkSoil	114922	0.431651	-0.135659	2.56271	-0.0529212	0.957795	NA	two	Bacteria	Proteobacteria	Betaproteobacteria	Burkholderiales	Comamonadaceae	unclassified	unclassified
BulkSoil	115085	0.554827	-2.96448	1.90609	-1.53878	0.123859	0.244666	two	Bacteria	Verrucomicrobia	[Spartobacteria]	[Chthoniobacterales]	[Chthoniobacteraceae]	Ellin506	unclassified
BulkSoil	115150	0.349372	0.4251	2.54012	0.167363	0.867084	NA	two	Bacteria	Proteobacteria	Alphaproteobacteria	Rhizobiales	Bradyrhizobiaceae	unclassified	unclassified
BulkSoil	115161	1.61547	-0.19949	1.95792	-0.101878	0.918854	0.962732	two	Bacteria	Proteobacteria	Betaproteobacteria	Rhodocyclales	Rhodocyclaceae	KD1-23	unclassified
BulkSoil	115374	0.172386	-0.405792	2.56271	-0.158336	0.874192	NA	two	Bacteria	Proteobacteria	Deltaproteobacteria	Desulfuromonadales	Geobacteraceae	Geobacter	unclassified
BulkSoil	11621	0.522689	2.68945	1.55626	1.72274	0.0849353	NA	two	Bacteria	Actinobacteria	Actinobacteria	Actinomycetales	Frankiaceae	unclassified	unclassified
BulkSoil	119010	0.056017	-0.405792	2.56271	-0.158341	0.874188	NA	two	Bacteria	Proteobacteria	Gammaproteobacteria	Enterobacteriales	Enterobacteriaceae	unclassified	unclassified
BulkSoil	119236	0.594932	2.20571	1.73004	1.25921	0.207956	0.361075	two	Bacteria	Proteobacteria	Deltaproteobacteria	MIZ46	unclassified	unclassified	unclassified
BulkSoil	119515	1.2352	-1.52346	1.71245	-0.887323	0.374905	0.561533	two	Bacteria	Proteobacteria	Betaproteobacteria	Burkholderiales	Comamonadaceae	unclassified	unclassified
BulkSoil	12048	0.0305576	-0.135659	2.56271	-0.0529283	0.957789	NA	two	Bacteria	Actinobacteria	Actinobacteria	Actinomycetales	Thermomonosporaceae	Actinomadura	vinacea
BulkSoil	121422	3.17253	-3.61852	1.07455	-3.38236	0.000718647	0.00334306	two	Bacteria	Proteobacteria	Betaproteobacteria	Rhodocyclales	Rhodocyclaceae	Azoarcus	unclassified
BulkSoil	121575	0.207643	-0.780317	2.46597	-0.316427	0.751679	NA	two	Bacteria	Acidobacteria	Acidobacteria-6	iii1-15	unclassified	unclassified	unclassified
BulkSoil	122049	0.0844849	-0.135659	2.56271	-0.0529279	0.957789	NA	two	Bacteria	Proteobacteria	Gammaproteobacteria	Enterobacteriales	Enterobacteriaceae	unclassified	unclassified
BulkSoil	122896	0.41902	1.33391	2.16943	0.594349	0.552279	NA	two	Bacteria	Firmicutes	Clostridia	Clostridiales	Ruminococcaceae	unclassified	unclassified
BulkSoil	12300	0.1871	-1.20891	2.56266	-0.49507	0.620551	NA	two	Bacteria	Actinobacteria	Actinobacteria	Actinomycetales	Cellulomonadaceae	Cellulomonas	unclassified
BulkSoil	123077	0	NA	NA	NA	NA	NA	two	Bacteria	Actinobacteria	Thermoleophilia	Gaiellales	Gaiellaceae	unclassified	unclassified
BulkSoil	123528	0	NA	NA	NA	NA	NA	two	Bacteria	Actinobacteria	Thermoleophilia	Gaiellales	unclassified	unclassified	unclassified
BulkSoil	123738	2.30168	-0.637504	0.707138	-0.901395	0.367378	0.552995	two	Bacteria	Bacteroidetes	[Saprospirae]	[Saprospirales]	Chitinophagaceae	Flavisolibacter	unclassified
BulkSoil	125555	0.100192	-0.675926	2.56271	-0.263755	0.791969	NA	two	Bacteria	Actinobacteria	Thermoleophilia	Solirubrobacterales	Conexibacteraceae	unclassified	unclassified
BulkSoil	125736	0.193995	-0.135659	2.56271	-0.0529205	0.957795	NA	two	Bacteria	Verrucomicrobia	[Pedosphaerae]	[Pedosphaerales]	auto67_4W	unclassified	unclassified
BulkSoil	126195	5.00379	-0.235012	0.741686	-0.317025	0.751225	0.92104	two	Bacteria	Proteobacteria	Betaproteobacteria	Burkholderiales	Oxalobacteraceae	unclassified	unclassified
BulkSoil	128094	1.71792	3.69851	1.16284	3.13159	0.00173863	0.00720291	two	Bacteria	Acidobacteria	Acidobacteria-6	iii1-15	unclassified	unclassified	unclassified
BulkSoil	128171	1.71838	-3.95315	1.07439	-3.65907	0.000253132	0.00133988	two	Bacteria	Proteobacteria	Betaproteobacteria	Burkholderiales	Comamonadaceae	unclassified	unclassified
BulkSoil	128177	34.5736	5.72282	0.725894	7.71037	1.25455e-14	6.57673e-13	two	Bacteria	Chloroflexi	Ellin6529	unclassified	unclassified	unclassified	unclassified
BulkSoil	128220	1.18698	-4.4715	1.24889	-3.54361	0.000394696	0.00198233	two	Bacteria	Acidobacteria	Acidobacteria-6	iii1-15	unclassified	unclassified	unclassified
BulkSoil	128235	2.62133	-4.82855	1.04065	-4.57229	4.82415e-06	4.14847e-05	two	Bacteria	Gemmatimonadetes	Gemm-1	unclassified	unclassified	unclassified	unclassified
BulkSoil	128362	0.872471	3.74277	1.78251	2.05787	0.0396028	0.100706	two	Bacteria	Firmicutes	Clostridia	unclassified	unclassified	unclassified	unclassified
BulkSoil	12898	0.651242	-0.664482	1.5406	-0.43049	0.666839	0.852229	two	Bacteria	Actinobacteria	Actinobacteria	Actinomycetales	Micromonosporaceae	Dactylosporangium	unclassified
BulkSoil	12913	0.131429	-0.94606	2.56271	-0.410521	0.681424	NA	two	Bacteria	Actinobacteria	Actinobacteria	Actinomycetales	Pseudonocardiaceae	Pseudonocardia	halophobica
BulkSoil	129508	2.78801	4.62791	1.14015	3.98116	6.8581e-05	0.000422244	two	Bacteria	Firmicutes	Clostridia	OPB54	unclassified	unclassified	unclassified
BulkSoil	130030	0.0591934	0.134475	2.56271	0.0524771	0.958149	NA	two	Bacteria	Firmicutes	Clostridia	Clostridiales	Clostridiaceae	Caloramator	unclassified
BulkSoil	130295	0.344626	-0.135659	2.56271	-0.052929	0.957788	NA	two	Bacteria	Acidobacteria	[Chloracidobacteria]	RB41	Ellin6075	unclassified	unclassified
BulkSoil	13034	0.196115	-0.94606	2.56271	-0.358369	0.720067	NA	two	Bacteria	Actinobacteria	Actinobacteria	Actinomycetales	Mycobacteriaceae	Mycobacterium	unclassified
BulkSoil	130396	0	NA	NA	NA	NA	NA	two	Bacteria	Proteobacteria	Gammaproteobacteria	Methylococcales	Methylococcaceae	unclassified	unclassified
BulkSoil	13048	0.0946675	-0.675926	2.56271	-0.263755	0.791969	NA	two	Bacteria	Actinobacteria	Actinobacteria	Actinomycetales	Mycobacteriaceae	Mycobacterium	unclassified
BulkSoil	130629	0.964115	3.72451	1.9744	1.83482	0.066532	0.152409	two	Bacteria	Chloroflexi	Ktedonobacteria	JG30-KF-AS9	unclassified	unclassified	unclassified
BulkSoil	13074	0.146843	-0.405792	2.56271	-0.158345	0.874185	NA	two	Bacteria	Actinobacteria	Actinobacteria	Actinomycetales	Mycobacteriaceae	Mycobacterium	unclassified
BulkSoil	130822	0	NA	NA	NA	NA	NA	two	Bacteria	Firmicutes	Clostridia	Clostridiales	Veillonellaceae	Pelosinus	unclassified
BulkSoil	130872	9.50736	2.29042	1.20398	1.89247	0.0584285	0.137189	two	Bacteria	Firmicutes	Clostridia	OPB54	unclassified	unclassified	unclassified
BulkSoil	13100	0	NA	NA	NA	NA	NA	two	Bacteria	Actinobacteria	Actinobacteria	Actinomycetales	Mycobacteriaceae	Mycobacterium	unclassified
BulkSoil	131056	1.47484	1.04466	1.02119	1.01539	0.309919	0.48582	two	Bacteria	Firmicutes	Clostridia	Clostridiales	Ruminococcaceae	unclassified	unclassified
BulkSoil	131159	2.31322	4.42949	1.49679	2.92652	0.00342778	0.01296	two	Bacteria	Firmicutes	Clostridia	OPB54	unclassified	unclassified	unclassified
BulkSoil	13120	0.0308917	-0.405792	2.56271	-0.158343	0.874186	NA	two	Bacteria	Actinobacteria	Actinobacteria	Actinomycetales	Mycobacteriaceae	Mycobacterium	unclassified
BulkSoil	131337	1.05523	-3.05459	1.54422	-1.96828	0.0490358	0.121079	two	Bacteria	Proteobacteria	Gammaproteobacteria	Xanthomonadales	Sinobacteraceae	unclassified	unclassified
BulkSoil	131339	0	NA	NA	NA	NA	NA	two	Bacteria	Chloroflexi	Anaerolineae	SBR1031	A4b	unclassified	unclassified
BulkSoil	131553	0.345511	1.74356	2.1723	0.77769	0.436752	NA	two	Bacteria	Firmicutes	Clostridia	Clostridiales	Ruminococcaceae	unclassified	unclassified
BulkSoil	131759	12.5473	0.693476	0.793392	0.872496	0.382938	0.569938	two	Bacteria	Firmicutes	Clostridia	Clostridiales	Veillonellaceae	unclassified	unclassified
BulkSoil	13180	1.47166	-4.00452	1.31977	-3.00616	0.00264568	0.010303	two	Bacteria	Actinobacteria	Actinobacteria	Actinomycetales	Mycobacteriaceae	Mycobacterium	unclassified
BulkSoil	131892	0.0728694	0.134475	2.56271	0.052479	0.958147	NA	two	Bacteria	Proteobacteria	Alphaproteobacteria	Sphingomonadales	Sphingomonadaceae	Kaistobacter	unclassified
BulkSoil	132068	0.425268	-2.13246	2.1539	-0.980606	0.326787	NA	two	Bacteria	Gemmatimonadetes	Gemmatimonadetes	unclassified	unclassified	unclassified	unclassified
BulkSoil	132101	4.82723	3.8531	0.799366	4.75886	1.9469e-06	1.8238e-05	two	Bacteria	Actinobacteria	Actinobacteria	Actinomycetales	Intrasporangiaceae	unclassified	unclassified
BulkSoil	132333	0.100634	-0.675926	2.56271	-0.263753	0.79197	NA	two	Bacteria	Actinobacteria	Actinobacteria	Actinomycetales	Micrococcaceae	Arthrobacter	unclassified
BulkSoil	132457	0.778198	-0.674172	1.6583	-0.401018	0.688407	0.869198	two	Bacteria	Firmicutes	Clostridia	Clostridiales	Ruminococcaceae	unclassified	unclassified
BulkSoil	132722	0.497811	2.75265	1.79858	1.51461	0.129872	NA	two	Bacteria	Verrucomicrobia	[Pedosphaerae]	[Pedosphaerales]	unclassified	unclassified	unclassified
BulkSoil	132814	19.9661	-0.436584	0.499003	-0.874743	0.381714	0.568918	two	Bacteria	Proteobacteria	Betaproteobacteria	Burkholderiales	Comamonadaceae	unclassified	unclassified
BulkSoil	132981	52.6105	0.641103	1.66639	0.380965	0.703229	0.881538	two	Bacteria	Proteobacteria	Alphaproteobacteria	Rhizobiales	Rhizobiaceae	Shinella	unclassified
BulkSoil	132985	0.155192	-0.94606	2.56271	-0.389002	0.697275	NA	two	Bacteria	Actinobacteria	Actinobacteria	Actinomycetales	Micrococcaceae	unclassified	unclassified
BulkSoil	133044	0.566708	1.60158	2.25125	0.705039	0.480786	0.671082	two	Bacteria	Proteobacteria	Alphaproteobacteria	Sphingomonadales	Sphingomonadaceae	unclassified	unclassified
BulkSoil	133105	1.12158	4.0288	1.53383	2.59577	0.00943802	0.0307384	two	Bacteria	Firmicutes	Clostridia	OPB54	unclassified	unclassified	unclassified
BulkSoil	133176	28.8639	-6.18108	1.32287	-4.68525	2.79621e-06	2.53238e-05	two	Bacteria	Acidobacteria	Holophagae	Holophagales	Holophagaceae	unclassified	unclassified
BulkSoil	133328	0.146773	-0.94606	2.56271	-0.373378	0.708867	NA	two	Bacteria	Actinobacteria	Actinobacteria	Actinomycetales	Micrococcaceae	unclassified	unclassified
BulkSoil	133592	0.104122	-0.405792	2.56271	-0.158338	0.87419	NA	two	Bacteria	Acidobacteria	Acidobacteria-6	iii1-15	unclassified	unclassified	unclassified
BulkSoil	134207	4.95953	-6.20328	1.30806	-4.69154	2.71152e-06	2.48876e-05	two	Bacteria	Firmicutes	Clostridia	Clostridiales	Veillonellaceae	unclassified	unclassified
BulkSoil	134262	4.4259	3.62468	0.948306	3.77714	0.00015864	0.000895349	two	Bacteria	Firmicutes	Clostridia	unclassified	unclassified	unclassified	unclassified
BulkSoil	134357	7.73899	0.653873	0.711934	0.917369	0.358949	0.541803	two	Bacteria	Firmicutes	Clostridia	Clostridiales	Ruminococcaceae	unclassified	unclassified
BulkSoil	134451	0.432389	-0.0727513	2.39377	-0.0298453	0.97619	NA	two	Bacteria	Firmicutes	Clostridia	OPB54	unclassified	unclassified	unclassified
BulkSoil	134479	0.913498	3.35674	2.24783	1.42861	0.153116	0.286082	two	Bacteria	Firmicutes	Clostridia	OPB54	unclassified	unclassified	unclassified
BulkSoil	134616	4.85418	3.71126	0.727862	5.01959	5.17826e-07	5.60156e-06	two	Bacteria	Chloroflexi	Ellin6529	unclassified	unclassified	unclassified	unclassified
BulkSoil	134649	0.091075	-0.405792	2.56271	-0.158339	0.87419	NA	two	Bacteria	Actinobacteria	Actinobacteria	Actinomycetales	Micrococcaceae	Arthrobacter	unclassified
BulkSoil	134671	7.26348	-2.5915	1.14844	-2.25889	0.0238905	0.066864	two	Bacteria	Proteobacteria	Gammaproteobacteria	Enterobacteriales	Enterobacteriaceae	unclassified	unclassified
BulkSoil	135740	0.0809251	-0.405792	2.56271	-0.15834	0.874189	NA	two	Bacteria	Planctomycetes	Phycisphaerae	Phycisphaerales	unclassified	unclassified	unclassified
BulkSoil	135798	0	NA	NA	NA	NA	NA	two	Bacteria	Chloroflexi	Anaerolineae	GCA004	unclassified	unclassified	unclassified
BulkSoil	135897	0.459766	-0.135659	2.56271	-0.0529245	0.957792	NA	two	Bacteria	Proteobacteria	Alphaproteobacteria	Sphingomonadales	Sphingomonadaceae	Novosphingobium	unclassified
BulkSoil	135946	1.4046	-2.17749	1.28509	-1.67244	0.0944375	0.200965	two	Bacteria	Actinobacteria	Actinobacteria	Actinomycetales	Micromonosporaceae	unclassified	unclassified
BulkSoil	135965	0	NA	NA	NA	NA	NA	two	Bacteria	Proteobacteria	Betaproteobacteria	Burkholderiales	Alcaligenaceae	Achromobacter	unclassified
BulkSoil	136034	0.865894	-3.12951	1.38786	-2.23666	0.0253088	0.0699713	two	Bacteria	Proteobacteria	Betaproteobacteria	Burkholderiales	Oxalobacteraceae	Herminiimonas	unclassified
BulkSoil	136219	0.192413	-1.18309	2.56259	-0.420012	0.674477	NA	two	Bacteria	Proteobacteria	Deltaproteobacteria	Syntrophobacterales	Syntrophobacteraceae	unclassified	unclassified
BulkSoil	136264	0.602257	-3.25736	1.9112	-1.67939	0.0930754	0.198687	two	Bacteria	Acidobacteria	Solibacteres	Solibacterales	unclassified	unclassified	unclassified
BulkSoil	136265	0.0422858	-0.405792	2.56271	-0.158343	0.874186	NA	two	Bacteria	WS2	SHA-109	unclassified	unclassified	unclassified	unclassified
BulkSoil	136297	0.354578	2.36893	1.77606	1.32331	0.185732	NA	two	Bacteria	Acidobacteria	Solibacteres	Solibacterales	Solibacteraceae	Candidatus_Solibacter	unclassified
BulkSoil	136351	0.168591	0.955809	2.56241	0.372704	0.709369	NA	two	Bacteria	Firmicutes	Clostridia	OPB54	unclassified	unclassified	unclassified
BulkSoil	136377	0.19085	-0.675926	2.56271	-0.263748	0.791974	NA	two	Bacteria	Proteobacteria	Deltaproteobacteria	Bdellovibrionales	Bacteriovoracaceae	unclassified	unclassified
BulkSoil	136395	1.24593	0.191612	2.06443	0.0928258	0.926042	0.962732	two	Bacteria	Proteobacteria	Betaproteobacteria	Burkholderiales	Comamonadaceae	unclassified	unclassified
BulkSoil	136404	3.108	4.54519	1.57309	2.83396	0.00459747	0.0167774	two	Bacteria	Firmicutes	Clostridia	Clostridiales	Ruminococcaceae	unclassified	unclassified
BulkSoil	136416	0.589776	2.7809	2.15206	1.2608	0.207381	0.360307	two	Bacteria	Acidobacteria	Acidobacteriia	Acidobacteriales	Koribacteraceae	unclassified	unclassified
BulkSoil	136560	0.324343	-0.510033	1.86521	-0.273325	0.784603	NA	two	Bacteria	Actinobacteria	Actinobacteria	Actinomycetales	Micrococcaceae	Arthrobacter	unclassified
BulkSoil	136598	0.445759	-2.59396	2.3456	-1.05884	0.289673	NA	two	Bacteria	Bacteroidetes	[Saprospirae]	[Saprospirales]	Chitinophagaceae	Flavisolibacter	unclassified
BulkSoil	136608	2.28409	5.01844	1.75086	2.80057	0.00510123	0.0183285	two	Bacteria	Firmicutes	Clostridia	Clostridiales	Peptococcaceae	Desulfosporosinus	unclassified
BulkSoil	136728	174.72	-11.4329	1.20561	-9.35654	8.23887e-21	1.49728e-18	two	Bacteria	Firmicutes	Clostridia	Clostridiales	Symbiobacteriaceae	Symbiobacterium	unclassified
BulkSoil	136777	6.47819	-1.86544	0.597355	-3.11572	0.00183498	0.00756756	two	Bacteria	Proteobacteria	Betaproteobacteria	Burkholderiales	Comamonadaceae	unclassified	unclassified
BulkSoil	136818	0.272588	-0.574826	2.08239	-0.276037	0.782519	NA	two	Bacteria	Acidobacteria	Acidobacteria-6	iii1-15	unclassified	unclassified	unclassified
BulkSoil	136847	0.257589	1.54836	2.42817	0.617299	0.537037	NA	two	Bacteria	Acidobacteria	Acidobacteria-6	iii1-15	unclassified	unclassified	unclassified
BulkSoil	136868	0.0588635	-0.135659	2.56271	-0.0529266	0.95779	NA	two	Bacteria	Acidobacteria	Acidobacteria-6	iii1-15	unclassified	unclassified	unclassified
BulkSoil	136883	0.500206	-0.0518622	1.60975	-0.0321644	0.974341	NA	two	Bacteria	Proteobacteria	Deltaproteobacteria	unclassified	unclassified	unclassified	unclassified
BulkSoil	136959	0	NA	NA	NA	NA	NA	two	Bacteria	Proteobacteria	Deltaproteobacteria	Syntrophobacterales	Syntrophobacteraceae	unclassified	unclassified
BulkSoil	136991	0.102756	-0.135659	2.56271	-0.0529247	0.957792	NA	two	Bacteria	Acidobacteria	[Chloracidobacteria]	RB41	unclassified	unclassified	unclassified
BulkSoil	136998	0.51072	-1.98237	1.84221	-1.08024	0.280036	NA	two	Bacteria	Verrucomicrobia	Opitutae	Opitutales	Opitutaceae	Opitutus	unclassified
BulkSoil	136999	4.01496	-4.57397	1.09213	-4.18667	2.83075e-05	0.000195854	two	Bacteria	Proteobacteria	Betaproteobacteria	Rhodocyclales	Rhodocyclaceae	Azoarcus	unclassified
BulkSoil	137061	1.46091	-0.0851136	1.04892	-0.0813702	0.935148	0.962732	two	Bacteria	Verrucomicrobia	[Pedosphaerae]	[Pedosphaerales]	Ellin515	unclassified	unclassified
BulkSoil	137108	0.107378	-0.94606	2.56271	-0.369487	0.711765	NA	two	Bacteria	Verrucomicrobia	[Pedosphaerae]	[Pedosphaerales]	Ellin517	unclassified	unclassified
BulkSoil	13723	12.2729	-7.33635	1.01187	-7.15114	8.60619e-13	2.72796e-11	two	Bacteria	Gemmatimonadetes	Gemm-3	unclassified	unclassified	unclassified	unclassified
BulkSoil	137233	9.85985	3.49639	1.03041	3.34398	0.000825852	0.00378365	two	Bacteria	Proteobacteria	Betaproteobacteria	Methylophilales	Methylophilaceae	unclassified	unclassified
BulkSoil	137235	1.20759	0.779448	1.00168	0.773606	0.439164	0.631274	two	Bacteria	Proteobacteria	Deltaproteobacteria	Myxococcales	unclassified	unclassified	unclassified
BulkSoil	137385	1.90434	-3.97996	1.20481	-3.29271	0.000992279	0.00443435	two	Bacteria	Proteobacteria	Betaproteobacteria	Rhodocyclales	Rhodocyclaceae	Azoarcus	unclassified
BulkSoil	137399	0.90056	1.64619	1.30661	1.24028	0.214872	0.370253	two	Bacteria	Proteobacteria	Betaproteobacteria	Burkholderiales	Oxalobacteraceae	unclassified	unclassified
BulkSoil	137445	0.162479	-0.94606	2.56271	-0.354148	0.723228	NA	two	Bacteria	Proteobacteria	Betaproteobacteria	Burkholderiales	Oxalobacteraceae	unclassified	unclassified
BulkSoil	137463	2.56696	-4.23948	1.09991	-3.84258	0.000121747	0.000706131	two	Bacteria	Proteobacteria	Betaproteobacteria	Rhodocyclales	Rhodocyclaceae	Azoarcus	unclassified
BulkSoil	137474	1.29105	4.25531	1.7464	2.38859	0.016913	0.0503663	two	Bacteria	Proteobacteria	Deltaproteobacteria	MBNT15	unclassified	unclassified	unclassified
BulkSoil	137609	0.175897	0.404608	2.56271	0.157888	0.874545	NA	two	Bacteria	Firmicutes	Clostridia	Clostridiales	Clostridiaceae	unclassified	unclassified
BulkSoil	137617	0.0858886	-0.675926	2.56271	-0.263755	0.791969	NA	two	Bacteria	Actinobacteria	Rubrobacteria	Rubrobacterales	Rubrobacteraceae	Rubrobacter	unclassified
BulkSoil	137766	0.0826407	-0.675926	2.56271	-0.263753	0.79197	NA	two	Bacteria	Actinobacteria	Actinobacteria	Actinomycetales	Micrococcaceae	unclassified	unclassified
BulkSoil	137789	1.48014	4.0454	1.16301	3.4348	0.000592981	0.00283591	two	Bacteria	Acidobacteria	Solibacteres	Solibacterales	unclassified	unclassified	unclassified
BulkSoil	137866	0.0308917	-0.405792	2.56271	-0.158343	0.874186	NA	two	Bacteria	Chloroflexi	Thermomicrobia	JG30-KF-CM45	unclassified	unclassified	unclassified
BulkSoil	137875	23.8736	-8.46529	1.15764	-7.16464	7.79919e-13	2.50125e-11	two	Bacteria	Firmicutes	Clostridia	Clostridiales	Symbiobacteriaceae	Symbiobacterium	unclassified
BulkSoil	137881	1.8763	-4.05093	1.21651	-3.29705	0.000977078	0.00438078	two	Bacteria	Proteobacteria	Alphaproteobacteria	Sphingomonadales	Sphingomonadaceae	Kaistobacter	unclassified
BulkSoil	137893	1.26335	-3.68264	1.37543	-2.62793	0.00859054	0.0284197	two	Bacteria	Proteobacteria	Deltaproteobacteria	Desulfuromonadales	Geobacteraceae	Geobacter	unclassified
BulkSoil	137922	10.3698	-5.59243	0.750033	-7.32605	2.37027e-13	8.28431e-12	two	Bacteria	Firmicutes	Clostridia	Clostridiales	Gracilibacteraceae	Gracilibacter	unclassified
BulkSoil	137956	4.8005	0.837888	1.29993	0.64463	0.519167	0.707271	two	Bacteria	Actinobacteria	Actinobacteria	Actinomycetales	Streptomycetaceae	Streptomyces	unclassified
BulkSoil	137977	0.344061	-1.80475	2.53429	-0.673948	0.500344	NA	two	Bacteria	Actinobacteria	Thermoleophilia	Gaiellales	Gaiellaceae	unclassified	unclassified
BulkSoil	137984	1.16929	-2.76802	2.08388	-1.26419	0.206163	0.358899	two	Bacteria	Proteobacteria	Deltaproteobacteria	Myxococcales	unclassified	unclassified	unclassified
BulkSoil	138089	0.593969	-0.168079	2.37585	-0.0707258	0.943616	0.962732	two	Bacteria	Nitrospirae	Nitrospira	Nitrospirales	[Thermodesulfovibrionaceae]	GOUTA19	unclassified
BulkSoil	138184	0.68725	2.33323	1.37379	1.67665	0.0936113	0.199528	two	Bacteria	Acidobacteria	Solibacteres	Solibacterales	AKIW659	unclassified	unclassified
BulkSoil	13842	0.336371	-1.39839	2.39516	-0.565797	0.571532	NA	two	Bacteria	Firmicutes	Clostridia	Clostridiales	Veillonellaceae	unclassified	unclassified
BulkSoil	13850	0.141969	0.404608	2.56271	0.157889	0.874544	NA	two	Bacteria	Firmicutes	Clostridia	Clostridiales	Veillonellaceae	unclassified	unclassified
BulkSoil	138529	0	NA	NA	NA	NA	NA	two	Bacteria	Actinobacteria	Thermoleophilia	Solirubrobacterales	Solirubrobacteraceae	unclassified	unclassified
BulkSoil	138554	0.123632	-0.135659	2.56271	-0.0529232	0.957793	NA	two	Bacteria	Nitrospirae	Nitrospira	Nitrospirales	unclassified	unclassified	unclassified
BulkSoil	138702	0	NA	NA	NA	NA	NA	two	Bacteria	Acidobacteria	Sva0725	Sva0725	unclassified	unclassified	unclassified
BulkSoil	13873	0.413072	2.44076	2.31398	1.00639	0.314227	NA	two	Bacteria	Firmicutes	Clostridia	Clostridiales	Peptococcaceae	unclassified	unclassified
BulkSoil	138840	0.0308917	-0.405792	2.56271	-0.158343	0.874186	NA	two	Bacteria	Proteobacteria	Gammaproteobacteria	Pseudomonadales	Pseudomonadaceae	Pseudomonas	umsongensis
BulkSoil	138920	0.0742087	-0.405792	2.56271	-0.15834	0.874189	NA	two	Bacteria	Acidobacteria	Acidobacteria-5	unclassified	unclassified	unclassified	unclassified
BulkSoil	139019	10.9542	-5.64398	0.923286	-5.93255	2.98264e-09	4.98814e-08	two	Bacteria	Proteobacteria	Betaproteobacteria	Burkholderiales	Oxalobacteraceae	unclassified	unclassified
BulkSoil	139075	0	NA	NA	NA	NA	NA	two	Bacteria	Acidobacteria	Acidobacteria-6	iii1-15	unclassified	unclassified	unclassified
BulkSoil	139164	3.94354	-5.28332	1.28032	-4.09562	4.21042e-05	0.000277237	two	Bacteria	[Thermi]	Deinococci	Deinococcales	Deinococcaceae	R18-435	unclassified
BulkSoil	139278	0.0314012	-0.135659	2.56271	-0.0529294	0.957788	NA	two	Bacteria	Proteobacteria	Betaproteobacteria	Burkholderiales	Alcaligenaceae	Achromobacter	unclassified
BulkSoil	139405	0	NA	NA	NA	NA	NA	two	Bacteria	Planctomycetes	Planctomycetia	Pirellulales	Pirellulaceae	Pirellula	unclassified
BulkSoil	139575	0.662346	2.92416	1.78225	1.62571	0.104011	0.216439	two	Archaea	Euryarchaeota	Methanomicrobia	Methanocellales	Methanocellaceae	Methanocella	unclassified
BulkSoil	139580	0.117433	0.404608	2.56271	0.157887	0.874546	NA	two	Archaea	Euryarchaeota	Methanomicrobia	Methanocellales	Methanocellaceae	Methanocella	unclassified
BulkSoil	139727	2.68353	-5.41072	1.08069	-4.90746	9.22631e-07	9.24266e-06	two	Bacteria	Proteobacteria	Alphaproteobacteria	Rhodospirillales	Rhodospirillaceae	Skermanella	unclassified
BulkSoil	139743	0.699145	2.91821	1.95391	1.47596	0.139955	0.267543	two	Archaea	Euryarchaeota	Methanobacteria	Methanobacteriales	Methanobacteriaceae	Methanobacterium	bryantii
BulkSoil	140578	0.288168	-0.910871	2.21528	-0.41117	0.680948	NA	two	Bacteria	Bacteroidetes	Bacteroidia	Bacteroidales	BA008	unclassified	unclassified
BulkSoil	141042	2.22904	-1.07084	1.61659	-0.662395	0.507718	0.695498	two	Bacteria	Proteobacteria	Betaproteobacteria	Burkholderiales	Comamonadaceae	Acidovorax	unclassified
BulkSoil	141079	2.13949	3.33489	1.1822	2.81679	0.00485055	0.0176301	two	Bacteria	Proteobacteria	Alphaproteobacteria	Ellin329	unclassified	unclassified	unclassified
BulkSoil	141167	1.48805	-0.423392	1.09227	-0.387904	0.698087	0.876952	two	Bacteria	Actinobacteria	Thermoleophilia	Gaiellales	Gaiellaceae	unclassified	unclassified
BulkSoil	141172	2.79647	-0.189739	2.11951	-0.0894987	0.928686	0.962732	two	Bacteria	Proteobacteria	Betaproteobacteria	Rhodocyclales	Rhodocyclaceae	unclassified	unclassified
BulkSoil	141173	23.6281	-1.34571	0.80226	-1.67663	0.0936156	0.199528	two	Bacteria	Bacteroidetes	Bacteroidia	Bacteroidales	unclassified	unclassified	unclassified
BulkSoil	141294	0	NA	NA	NA	NA	NA	two	Bacteria	Chloroflexi	Anaerolineae	envOPS12	unclassified	unclassified	unclassified
BulkSoil	141365	0.609558	-2.77217	2.48109	-1.03456	0.300876	0.475025	two	Bacteria	Proteobacteria	Gammaproteobacteria	Pseudomonadales	Pseudomonadaceae	unclassified	unclassified
BulkSoil	141414	0	NA	NA	NA	NA	NA	two	Bacteria	Chloroflexi	Anaerolineae	GCA004	unclassified	unclassified	unclassified
BulkSoil	141531	229.258	-0.156108	1.81956	-0.113433	0.909687	0.962732	two	Bacteria	Proteobacteria	Betaproteobacteria	Burkholderiales	Comamonadaceae	unclassified	unclassified
BulkSoil	141610	0.333107	0.146676	2.51602	0.0583077	0.953504	NA	two	Bacteria	Proteobacteria	Deltaproteobacteria	Desulfobacterales	Desulfobulbaceae	unclassified	unclassified
BulkSoil	141702	0	NA	NA	NA	NA	NA	two	Bacteria	WS3	PRR-12	GN03	KSB4	unclassified	unclassified
BulkSoil	141738	0.0500808	-0.135659	2.56271	-0.0529262	0.957791	NA	two	Bacteria	Chlorobi	SJA-28	unclassified	unclassified	unclassified	unclassified
BulkSoil	141751	0.200952	0.647337	2.56263	0.243621	0.807524	NA	two	Bacteria	Firmicutes	Clostridia	Clostridiales	Veillonellaceae	unclassified	unclassified
BulkSoil	141786	8.74876	1.92631	0.475739	4.04069	5.3294e-05	0.000333975	two	Bacteria	Bacteroidetes	[Saprospirae]	[Saprospirales]	Chitinophagaceae	Flavisolibacter	unclassified
BulkSoil	141861	0.0500958	-0.405792	2.56271	-0.158343	0.874186	NA	two	Bacteria	Acidobacteria	[Chloracidobacteria]	RB41	Ellin6075	unclassified	unclassified
BulkSoil	141902	1.46612	-1.55608	1.1778	-1.32956	0.183664	0.329171	two	Bacteria	Gemmatimonadetes	Gemmatimonadetes	KD8-87	unclassified	unclassified	unclassified
BulkSoil	141905	0.21715	-1.47239	2.56223	-0.537559	0.590882	NA	two	Bacteria	Proteobacteria	Deltaproteobacteria	Myxococcales	unclassified	unclassified	unclassified
BulkSoil	141996	1.52898	3.24274	1.96655	1.60808	0.107818	0.222127	two	Bacteria	Bacteroidetes	Bacteroidia	Bacteroidales	unclassified	unclassified	unclassified
BulkSoil	142005	11.3597	3.27646	0.555393	5.87333	4.27135e-09	6.97228e-08	two	Bacteria	Acidobacteria	Acidobacteria-6	CCU21	unclassified	unclassified	unclassified
BulkSoil	142010	0.109473	-0.135659	2.56271	-0.0529245	0.957792	NA	two	Bacteria	Verrucomicrobia	Opitutae	Opitutales	Opitutaceae	Opitutus	unclassified
BulkSoil	142218	3.03996	-2.62102	1.54716	-1.70502	0.0881915	0.190953	two	Bacteria	Proteobacteria	Gammaproteobacteria	Alteromonadales	[Chromatiaceae]	Rheinheimera	unclassified
BulkSoil	142233	7.84376	3.09592	0.671937	4.58648	4.50771e-06	3.92589e-05	two	Bacteria	Verrucomicrobia	Opitutae	Opitutales	Opitutaceae	Opitutus	unclassified
BulkSoil	142277	2.7559	1.74441	1.35422	1.30253	0.192736	0.342279	two	Bacteria	Firmicutes	Clostridia	Clostridiales	Ruminococcaceae	unclassified	unclassified
BulkSoil	142320	0.0523247	-0.405792	2.56271	-0.158341	0.874188	NA	two	Bacteria	Proteobacteria	Gammaproteobacteria	Xanthomonadales	Xanthomonadaceae	Lysobacter	unclassified
BulkSoil	142346	42.515	-0.216253	1.58037	-0.136819	0.891174	0.962732	two	Bacteria	Proteobacteria	Alphaproteobacteria	Rhizobiales	Rhizobiaceae	Rhizobium	unclassified
BulkSoil	142384	0	NA	NA	NA	NA	NA	two	Bacteria	Proteobacteria	Betaproteobacteria	A21b	UD5	unclassified	unclassified
BulkSoil	142411	6.19626	3.5147	0.786021	4.40595	1.05323e-05	8.11046e-05	two	Bacteria	Acidobacteria	Acidobacteria-6	iii1-15	unclassified	unclassified	unclassified
BulkSoil	142529	2.12086	-1.39189	0.832692	-1.66427	0.0960582	0.203619	two	Bacteria	Proteobacteria	Betaproteobacteria	Burkholderiales	Comamonadaceae	unclassified	unclassified
BulkSoil	142603	1.42972	-0.197807	1.98832	-0.0994727	0.920763	0.962732	two	Bacteria	Proteobacteria	Betaproteobacteria	Rhodocyclales	Rhodocyclaceae	Azoarcus	unclassified
BulkSoil	142606	0.798119	-0.172418	2.33414	-0.07385	0.94113	0.962732	two	Bacteria	Proteobacteria	Betaproteobacteria	Rhodocyclales	Rhodocyclaceae	KD1-23	unclassified
BulkSoil	142658	0	NA	NA	NA	NA	NA	two	Bacteria	Proteobacteria	Betaproteobacteria	Burkholderiales	Alcaligenaceae	Achromobacter	unclassified
BulkSoil	142667	0.0465857	-0.135659	2.56271	-0.0529274	0.95779	NA	two	Bacteria	Armatimonadetes	[Fimbriimonadia]	[Fimbriimonadales]	[Fimbriimonadaceae]	Fimbriimonas	unclassified
BulkSoil	142821	0.0137311	-0.135659	2.56271	-0.0529294	0.957788	NA	two	Bacteria	Acidobacteria	Acidobacteria-6	iii1-15	unclassified	unclassified	unclassified
BulkSoil	1430	0.15286	0.674886	2.56271	0.331169	0.740517	NA	two	Bacteria	Armatimonadetes	SJA-176	RB046	unclassified	unclassified	unclassified
BulkSoil	143135	1.35517	1.57685	1.87651	0.847009	0.39699	0.585921	two	Bacteria	Proteobacteria	Betaproteobacteria	Gallionellales	Gallionellaceae	Gallionella	unclassified
BulkSoil	143182	0.231172	-0.156951	2.46369	-0.0636979	0.949211	NA	two	Bacteria	Acidobacteria	Acidobacteria-6	iii1-15	unclassified	unclassified	unclassified
BulkSoil	1432	0.609639	-1.31157	1.94154	-0.668894	0.503563	0.691195	two	Bacteria	Armatimonadetes	SJA-176	GAB-B06	unclassified	unclassified	unclassified
BulkSoil	143210	8.17624	-0.860383	0.558318	-1.54007	0.123544	0.244221	two	Bacteria	Proteobacteria	Betaproteobacteria	Burkholderiales	Comamonadaceae	unclassified	unclassified
BulkSoil	143212	0.833746	0.197371	1.9649	0.100459	0.91998	0.962732	two	Bacteria	Chloroflexi	TK17	mle1-48	unclassified	unclassified	unclassified
BulkSoil	143216	0	NA	NA	NA	NA	NA	two	Bacteria	Chloroflexi	Anaerolineae	WCHB1-50	unclassified	unclassified	unclassified
BulkSoil	143386	0.329082	-2.12487	2.21109	-0.945785	0.344258	NA	two	Bacteria	Proteobacteria	Alphaproteobacteria	Sphingomonadales	Sphingomonadaceae	Kaistobacter	unclassified
BulkSoil	143392	0.31527	-1.68568	2.54573	-0.626119	0.531237	NA	two	Bacteria	Proteobacteria	Alphaproteobacteria	Sphingomonadales	Sphingomonadaceae	Kaistobacter	unclassified
BulkSoil	143418	0.188326	-0.405792	2.56271	-0.169522	0.865386	NA	two	Bacteria	Verrucomicrobia	[Pedosphaerae]	[Pedosphaerales]	Ellin517	unclassified	unclassified
BulkSoil	143420	0	NA	NA	NA	NA	NA	two	Bacteria	GOUTA4	unclassified	unclassified	unclassified	unclassified	unclassified
BulkSoil	143436	1.98664	0.0533324	1.04105	0.0505683	0.95967	0.963913	two	Bacteria	Proteobacteria	Deltaproteobacteria	Myxococcales	Myxococcaceae	unclassified	unclassified
BulkSoil	143463	0.389775	1.23806	2.36292	0.515916	0.605913	NA	two	Bacteria	GOUTA4	unclassified	unclassified	unclassified	unclassified	unclassified
BulkSoil	143475	0.348099	1.688	2.56033	0.612237	0.540381	NA	two	Bacteria	BRC1	PRR-11	unclassified	unclassified	unclassified	unclassified
BulkSoil	1435	19.0497	7.98476	1.0856	7.26879	3.62713e-13	1.23594e-11	two	Bacteria	Armatimonadetes	Chthonomonadetes	SJA-22	unclassified	unclassified	unclassified
BulkSoil	143658	0.0294903	-0.135659	2.56271	-0.0529278	0.957789	NA	two	Bacteria	Cyanobacteria	4C0d-2	YS2	unclassified	unclassified	unclassified
BulkSoil	143712	0.997922	-0.206786	1.81208	-0.114104	0.909155	0.962732	two	Bacteria	Proteobacteria	Betaproteobacteria	Rhodocyclales	Rhodocyclaceae	unclassified	unclassified
BulkSoil	143744	21.2412	4.80002	0.972443	4.96666	6.81149e-07	7.13448e-06	two	Bacteria	Bacteroidetes	Bacteroidia	Bacteroidales	unclassified	unclassified	unclassified
BulkSoil	143765	0.337079	0.713025	2.56246	0.331175	0.740513	NA	two	Bacteria	Chlorobi	BSV26	A89	unclassified	unclassified	unclassified
BulkSoil	143802	0.130128	-0.405792	2.56271	-0.158336	0.874192	NA	two	Bacteria	Proteobacteria	Betaproteobacteria	Burkholderiales	Comamonadaceae	Limnohabitans	unclassified
BulkSoil	143808	0.259292	0.63963	2.438	0.242961	0.808036	NA	two	Bacteria	Firmicutes	Clostridia	Clostridiales	Syntrophomonadaceae	Syntrophomonas	unclassified
BulkSoil	143933	0.157075	0.404608	2.56271	0.179124	0.85784	NA	two	Bacteria	Proteobacteria	Deltaproteobacteria	Desulfuromonadales	Geobacteraceae	Geobacter	unclassified
BulkSoil	143935	25.03	7.28593	0.864015	8.31695	9.02551e-17	7.45562e-15	two	Bacteria	Chloroflexi	Anaerolineae	Anaerolineales	Anaerolinaceae	Anaerolinea	unclassified
BulkSoil	144089	12.403	-1.82106	1.02254	-1.78585	0.0741237	0.166032	two	Bacteria	Verrucomicrobia	Opitutae	Opitutales	Opitutaceae	unclassified	unclassified
BulkSoil	144105	0.733879	2.56999	2.03883	1.25225	0.210479	0.3644	two	Bacteria	Firmicutes	Clostridia	Clostridiales	Veillonellaceae	unclassified	unclassified
BulkSoil	144150	0.0331167	-0.405792	2.56271	-0.158343	0.874186	NA	two	Bacteria	Proteobacteria	Deltaproteobacteria	Syntrophobacterales	Syntrophobacteraceae	unclassified	unclassified
BulkSoil	144253	0	NA	NA	NA	NA	NA	two	Bacteria	WS3	PRR-12	Sediment-1	unclassified	unclassified	unclassified
BulkSoil	144464	2.87468	-3.42119	1.04761	-3.27214	0.00106737	0.00471582	two	Bacteria	Proteobacteria	Betaproteobacteria	Rhodocyclales	Rhodocyclaceae	Azoarcus	unclassified
BulkSoil	144522	0.587546	0.253648	1.48838	0.168753	0.865991	0.962732	two	Bacteria	Firmicutes	Clostridia	Clostridiales	Ruminococcaceae	unclassified	unclassified
BulkSoil	144533	1.59145	4.3995	1.33592	3.25654	0.00112778	0.00495063	two	Bacteria	Planctomycetes	Phycisphaerae	WD2101	unclassified	unclassified	unclassified
BulkSoil	144545	9.45997	2.60898	0.555564	4.68063	2.85992e-06	2.5815e-05	two	Bacteria	Chloroflexi	Chloroflexi	[Roseiflexales]	[Kouleothrixaceae]	unclassified	unclassified
BulkSoil	144554	7.16739	-2.84183	0.635931	-4.4553	8.37747e-06	6.69706e-05	two	Bacteria	Proteobacteria	Betaproteobacteria	Burkholderiales	unclassified	unclassified	unclassified
BulkSoil	144589	0.0500808	-0.135659	2.56271	-0.0529262	0.957791	NA	two	Bacteria	Proteobacteria	Alphaproteobacteria	Sphingomonadales	Sphingomonadaceae	Novosphingobium	unclassified
BulkSoil	144633	0.24131	-1.50575	2.56206	-0.545398	0.58548	NA	two	Bacteria	Chloroflexi	Anaerolineae	H39	unclassified	unclassified	unclassified
BulkSoil	144640	3.5386	-2.20064	1.3906	-1.59864	0.109902	0.225426	two	Bacteria	Proteobacteria	Betaproteobacteria	Burkholderiales	Comamonadaceae	Polaromonas	unclassified
BulkSoil	144675	1.42795	0.638465	1.59762	0.4014	0.688126	0.869198	two	Bacteria	Proteobacteria	Alphaproteobacteria	Rhizobiales	unclassified	unclassified	unclassified
BulkSoil	144720	6.48375	-1.92034	1.40458	-1.37496	0.169145	0.308833	two	Bacteria	Proteobacteria	Alphaproteobacteria	Rhizobiales	Rhizobiaceae	unclassified	unclassified
BulkSoil	144759	0.523859	-0.135659	2.56271	-0.0529208	0.957795	NA	two	Bacteria	Proteobacteria	Betaproteobacteria	Burkholderiales	Comamonadaceae	Hydrogenophaga	unclassified
BulkSoil	144814	0.344626	-0.135659	2.56271	-0.052929	0.957788	NA	two	Bacteria	Proteobacteria	Gammaproteobacteria	Enterobacteriales	Enterobacteriaceae	unclassified	unclassified
BulkSoil	144821	97.0919	1.27081	1.451	0.907644	0.364066	0.548538	two	Bacteria	Proteobacteria	Betaproteobacteria	SBla14	unclassified	unclassified	unclassified
BulkSoil	144875	1.91082	-0.187486	2.15224	-0.0870991	0.930593	0.962732	two	Bacteria	Proteobacteria	Betaproteobacteria	Rhodocyclales	Rhodocyclaceae	unclassified	unclassified
BulkSoil	144956	0.729046	-1.39706	2.1249	-0.676159	0.49894	0.687967	two	Bacteria	Acidobacteria	iii1-8	DS-18	unclassified	unclassified	unclassified
BulkSoil	145013	0.472197	1.87991	2.24	0.831099	0.405917	NA	two	Bacteria	Proteobacteria	Deltaproteobacteria	Syntrophobacterales	Syntrophobacteraceae	unclassified	unclassified
BulkSoil	145053	2.16462	-5.24867	1.10311	-4.68953	2.73828e-06	2.50488e-05	two	Bacteria	Actinobacteria	Actinobacteria	Actinomycetales	Geodermatophilaceae	unclassified	unclassified
BulkSoil	145205	0.275706	1.55192	2.56089	0.560361	0.575233	NA	two	Bacteria	Proteobacteria	Deltaproteobacteria	Syntrophobacterales	Syntrophaceae	Syntrophus	unclassified
BulkSoil	145278	2.26027	1.67066	1.40224	1.20029	0.230025	0.386113	two	Bacteria	Verrucomicrobia	Verrucomicrobiae	Verrucomicrobiales	Verrucomicrobiaceae	Luteolibacter	unclassified
BulkSoil	145508	0.393657	-0.150797	2.50125	-0.0602744	0.951937	NA	two	Bacteria	Proteobacteria	Betaproteobacteria	Burkholderiales	Comamonadaceae	unclassified	unclassified
BulkSoil	145578	2.17409	-2.7604	1.0148	-2.68983	0.00714894	0.0245145	two	Bacteria	Actinobacteria	Actinobacteria	Actinomycetales	Micromonosporaceae	Catellatospora	unclassified
BulkSoil	146122	1.01645	-3.24353	1.45587	-2.19354	0.0282688	0.077138	two	Bacteria	Actinobacteria	Actinobacteria	Actinomycetales	unclassified	unclassified	unclassified
BulkSoil	146138	2.11844	-2.6022	1.43956	-1.82918	0.0673723	0.153688	two	Bacteria	Bacteroidetes	[Saprospirae]	[Saprospirales]	Chitinophagaceae	unclassified	unclassified
BulkSoil	146553	0.17855	-0.405792	2.56271	-0.158336	0.874192	NA	two	Bacteria	Proteobacteria	Deltaproteobacteria	Desulfuromonadales	Geobacteraceae	Geobacter	unclassified
BulkSoil	146618	0	NA	NA	NA	NA	NA	two	Bacteria	Chloroflexi	Anaerolineae	SJA-15	unclassified	unclassified	unclassified
BulkSoil	146676	0.22725	0.157227	2.45225	0.0641174	0.948877	NA	two	Bacteria	Proteobacteria	Alphaproteobacteria	Rhizobiales	Bradyrhizobiaceae	Bradyrhizobium	unclassified
BulkSoil	146890	0.0697332	-0.135659	2.56271	-0.052925	0.957792	NA	two	Bacteria	Proteobacteria	Betaproteobacteria	Rhodocyclales	Rhodocyclaceae	Dechloromonas	unclassified
BulkSoil	147486	1.48334	-0.0963728	2.36118	-0.0718362	0.942732	0.962732	two	Bacteria	Proteobacteria	Betaproteobacteria	Rhodocyclales	Rhodocyclaceae	Rhodocyclus	unclassified
BulkSoil	147536	0.439828	0.208303	1.72809	0.122406	0.902578	NA	two	Bacteria	Proteobacteria	Alphaproteobacteria	Rhizobiales	Bradyrhizobiaceae	Bradyrhizobium	unclassified
BulkSoil	147541	0.0232929	-0.135659	2.56271	-0.0529294	0.957788	NA	two	Bacteria	Proteobacteria	Alphaproteobacteria	Rhizobiales	Bradyrhizobiaceae	unclassified	unclassified
BulkSoil	147554	6.39166	-0.223603	1.35305	-0.165248	0.868749	0.962732	two	Bacteria	Proteobacteria	Betaproteobacteria	Rhodocyclales	Rhodocyclaceae	Thauera	unclassified
BulkSoil	147637	16.1756	-1.83015	1.31508	-1.402	0.160916	0.296992	two	Bacteria	Proteobacteria	Betaproteobacteria	Rhodocyclales	Rhodocyclaceae	Dok59	unclassified
BulkSoil	148273	0.124318	-0.135659	2.56271	-0.052925	0.957792	NA	two	Bacteria	Proteobacteria	Deltaproteobacteria	Myxococcales	Myxococcaceae	Anaeromyxobacter	unclassified
BulkSoil	148550	4.94005	-1.17037	1.41652	-0.847161	0.396906	0.585921	two	Bacteria	Proteobacteria	Betaproteobacteria	Burkholderiales	Comamonadaceae	unclassified	unclassified
BulkSoil	149111	2.84452	-1.08396	1.54381	-0.702118	0.482605	0.672932	two	Bacteria	Proteobacteria	Betaproteobacteria	Rhodocyclales	Rhodocyclaceae	Dechloromonas	unclassified
BulkSoil	149135	0.120083	0.134475	2.56271	0.0524817	0.958145	NA	two	Bacteria	Chlorobi	BSV26	PK329	unclassified	unclassified	unclassified
BulkSoil	149163	27.0449	0.214055	1.58898	0.13473	0.892826	0.962732	two	Bacteria	Proteobacteria	Deltaproteobacteria	Desulfovibrionales	Desulfovibrionaceae	Desulfovibrio	putealis
BulkSoil	149268	1.73374	-1.39021	1.89137	-0.738983	0.459917	0.653115	two	Bacteria	Proteobacteria	Betaproteobacteria	Rhodocyclales	Rhodocyclaceae	unclassified	unclassified
BulkSoil	149282	0.119979	-0.94606	2.56271	-0.354151	0.723225	NA	two	Bacteria	Verrucomicrobia	[Pedosphaerae]	[Pedosphaerales]	unclassified	unclassified	unclassified
BulkSoil	149727	0.661405	3.1614	1.58122	1.98675	0.0469498	0.116456	two	Bacteria	Chloroflexi	Anaerolineae	Anaerolineales	Anaerolinaceae	Anaerolinea	unclassified
BulkSoil	149969	1.14749	3.75568	1.5235	2.44138	0.0146312	0.0445142	two	Bacteria	Verrucomicrobia	[Pedosphaerae]	[Pedosphaerales]	Ellin515	unclassified	unclassified
BulkSoil	150027	0.633831	-2.4552	1.51514	-1.62802	0.10352	0.215911	two	Bacteria	Proteobacteria	Betaproteobacteria	Rhodocyclales	Rhodocyclaceae	Sterolibacterium	unclassified
BulkSoil	150347	0.934612	-1.52865	1.18375	-1.28104	0.200178	0.352207	two	Bacteria	Proteobacteria	Alphaproteobacteria	Caulobacterales	Caulobacteraceae	Phenylobacterium	unclassified
BulkSoil	150389	0.875503	-0.088204	2.42064	-0.0672511	0.946382	0.962732	two	Bacteria	Proteobacteria	Betaproteobacteria	Rhodocyclales	Rhodocyclaceae	unclassified	unclassified
BulkSoil	150491	1.46613	-0.979063	2.01118	-0.486803	0.626398	0.816233	two	Bacteria	Proteobacteria	Betaproteobacteria	Burkholderiales	Comamonadaceae	unclassified	unclassified
BulkSoil	150587	7.01359	5.64457	1.13441	4.9135	8.94638e-07	9.03253e-06	two	Bacteria	Proteobacteria	Deltaproteobacteria	Myxococcales	Myxococcaceae	Anaeromyxobacter	unclassified
BulkSoil	150877	0.0689095	-0.675926	2.56271	-0.263755	0.791969	NA	two	Bacteria	Proteobacteria	Alphaproteobacteria	Rhizobiales	Hyphomicrobiaceae	Rhodoplanes	unclassified
BulkSoil	150994	0.265664	-0.135659	2.56271	-0.0529166	0.957798	NA	two	Bacteria	Bacteroidetes	Sphingobacteriia	Sphingobacteriales	unclassified	unclassified	unclassified
BulkSoil	151008	0.164048	-0.675926	2.56271	-0.263754	0.79197	NA	two	Bacteria	Acidobacteria	[Chloracidobacteria]	RB41	Ellin6075	unclassified	unclassified
BulkSoil	151012	0.204504	-1.55809	2.56215	-0.55227	0.580763	NA	two	Bacteria	Actinobacteria	Rubrobacteria	Rubrobacterales	Rubrobacteraceae	Rubrobacter	unclassified
BulkSoil	151035	0.402622	-0.845459	2.36093	-0.358097	0.720271	NA	two	Bacteria	Proteobacteria	Betaproteobacteria	Rhodocyclales	Rhodocyclaceae	unclassified	unclassified
BulkSoil	151131	0.335093	1.76293	2.53537	0.649448	0.516049	NA	two	Bacteria	Acidobacteria	Acidobacteria-6	iii1-15	unclassified	unclassified	unclassified
BulkSoil	151136	0.41182	-0.405792	2.56271	-0.158339	0.874189	NA	two	Bacteria	Proteobacteria	Gammaproteobacteria	Alteromonadales	Alteromonadaceae	unclassified	unclassified
BulkSoil	151437	0.370269	2.20995	1.97083	1.11043	0.266812	NA	two	Bacteria	Chlorobi	Ignavibacteria	Ignavibacteriales	Ignavibacteriaceae	unclassified	unclassified
BulkSoil	151613	9.06761	6.87633	0.891256	7.5416	4.64255e-14	1.97743e-12	two	Bacteria	Acidobacteria	Acidobacteriia	Acidobacteriales	Koribacteraceae	Candidatus_Koribacter	unclassified
BulkSoil	151664	6.39601	-4.03883	0.910994	-4.3532	1.34166e-05	0.000101312	two	Bacteria	Verrucomicrobia	[Pedosphaerae]	[Pedosphaerales]	Ellin515	unclassified	unclassified
BulkSoil	151725	0.0723671	0.404608	2.56271	0.157884	0.874548	NA	two	Bacteria	Acidobacteria	Acidobacteria-6	iii1-15	mb2424	unclassified	unclassified
BulkSoil	151729	0.457607	2.65141	1.72082	1.52738	0.126667	NA	two	Bacteria	Acidobacteria	Acidobacteriia	Acidobacteriales	Koribacteraceae	unclassified	unclassified
BulkSoil	1517344	0	NA	NA	NA	NA	NA	two	Bacteria	Proteobacteria	Betaproteobacteria	Burkholderiales	Comamonadaceae	unclassified	unclassified
BulkSoil	151804	0.425511	-2.24069	2.56017	-0.786604	0.431514	NA	two	Bacteria	Actinobacteria	Actinobacteria	Actinomycetales	Micrococcaceae	Arthrobacter	unclassified
BulkSoil	151894	0	NA	NA	NA	NA	NA	two	Bacteria	Proteobacteria	Alphaproteobacteria	Sphingomonadales	Erythrobacteraceae	unclassified	unclassified
BulkSoil	151914	9.87495	-0.844977	0.710529	-1.18908	0.23441	0.391797	two	Bacteria	Proteobacteria	Alphaproteobacteria	Caulobacterales	Caulobacteraceae	Phenylobacterium	unclassified
BulkSoil	152024	0.833939	-0.197247	1.99818	-0.0987002	0.921376	0.962732	two	Bacteria	Proteobacteria	Deltaproteobacteria	Myxococcales	unclassified	unclassified	unclassified
BulkSoil	152130	0.0206285	-0.135659	2.56271	-0.0529294	0.957788	NA	two	Bacteria	Actinobacteria	Thermoleophilia	Solirubrobacterales	Patulibacteraceae	unclassified	unclassified
BulkSoil	152150	0	NA	NA	NA	NA	NA	two	Bacteria	Acidobacteria	[Chloracidobacteria]	RB41	unclassified	unclassified	unclassified
BulkSoil	1523245	0.163733	-0.135659	2.56271	-0.0529217	0.957794	NA	two	Bacteria	Proteobacteria	Betaproteobacteria	Burkholderiales	Comamonadaceae	unclassified	unclassified
BulkSoil	152361	0.428303	0.145595	2.5213	0.0577608	0.953939	NA	two	Bacteria	Bacteroidetes	[Saprospirae]	[Saprospirales]	Chitinophagaceae	unclassified	unclassified
BulkSoil	152363	0.99684	1.32728	1.11127	1.18255	0.236988	0.394401	two	Bacteria	Acidobacteria	Solibacteres	Solibacterales	Solibacteraceae	Candidatus_Solibacter	unclassified
BulkSoil	1523777	0.250479	-1.58538	2.5621	-0.613386	0.539621	NA	two	Bacteria	Bacteroidetes	[Saprospirae]	[Saprospirales]	Chitinophagaceae	unclassified	unclassified
BulkSoil	1524233	0.318262	1.50909	2.03711	0.7298	0.465512	NA	two	Bacteria	Proteobacteria	Deltaproteobacteria	unclassified	unclassified	unclassified	unclassified
BulkSoil	152426	1.3932	-1.0445	1.74812	-0.59749	0.55018	0.739177	two	Bacteria	Proteobacteria	Gammaproteobacteria	Xanthomonadales	Xanthomonadaceae	Thermomonas	unclassified
BulkSoil	152462	0.693322	-0.160164	2.56173	-0.0947785	0.924491	0.962732	two	Bacteria	Proteobacteria	Alphaproteobacteria	Rhizobiales	Bradyrhizobiaceae	Bradyrhizobium	unclassified
BulkSoil	152581	12.146	-1.83654	0.53028	-3.4595	0.000541174	0.00262498	two	Bacteria	Proteobacteria	Betaproteobacteria	unclassified	unclassified	unclassified	unclassified
BulkSoil	152721	0.78043	3.64587	1.57304	2.28629	0.0222371	0.0634368	two	Bacteria	Chloroflexi	Anaerolineae	A31	unclassified	unclassified	unclassified
BulkSoil	152949	53.6886	4.35874	0.741559	5.86599	4.46461e-09	7.24436e-08	two	Bacteria	Proteobacteria	Deltaproteobacteria	Myxococcales	Myxococcaceae	Anaeromyxobacter	unclassified
BulkSoil	152978	0.427098	0.393586	2.5627	0.125566	0.900075	NA	two	Bacteria	Proteobacteria	Alphaproteobacteria	Rhizobiales	Bradyrhizobiaceae	unclassified	unclassified
BulkSoil	153084	1.94328	0.0701386	0.924552	0.0745738	0.940554	0.962732	two	Bacteria	Proteobacteria	Betaproteobacteria	Burkholderiales	Comamonadaceae	Variovorax	paradoxus
BulkSoil	153239	0.285523	1.22213	2.56169	0.448384	0.653876	NA	two	Bacteria	Verrucomicrobia	[Pedosphaerae]	[Pedosphaerales]	unclassified	unclassified	unclassified
BulkSoil	153255	191.459	1.9617	0.836104	2.35122	0.0187118	0.0549067	two	Bacteria	Proteobacteria	Betaproteobacteria	Rhodocyclales	Rhodocyclaceae	Dechloromonas	unclassified
BulkSoil	153307	0.207758	-0.135659	2.56271	-0.0529241	0.957792	NA	two	Bacteria	Proteobacteria	Betaproteobacteria	Burkholderiales	Comamonadaceae	unclassified	unclassified
BulkSoil	153308	0.190676	0.404608	2.56271	0.157891	0.874543	NA	two	Bacteria	Acidobacteria	Acidobacteria-6	iii1-15	unclassified	unclassified	unclassified
BulkSoil	153442	36.7963	-2.79169	0.783284	-3.54626	0.000390735	0.00196884	two	Bacteria	Verrucomicrobia	Opitutae	Opitutales	Opitutaceae	Opitutus	unclassified
BulkSoil	153548	42.6827	4.84521	0.610425	7.88417	3.16641e-15	1.79826e-13	two	Bacteria	Actinobacteria	Actinobacteria	Actinomycetales	unclassified	unclassified	unclassified
BulkSoil	153594	0.212995	0.170968	2.45267	0.109679	0.912664	NA	two	Bacteria	Actinobacteria	Actinobacteria	Actinomycetales	unclassified	unclassified	unclassified
BulkSoil	153667	0.131986	-0.149549	2.50796	-0.0596247	0.952455	NA	two	Bacteria	Proteobacteria	Betaproteobacteria	Burkholderiales	Comamonadaceae	Ramlibacter	unclassified
BulkSoil	153870	0.156117	-0.135659	2.56271	-0.0529211	0.957795	NA	two	Bacteria	Armatimonadetes	SJA-176	RB046	unclassified	unclassified	unclassified
BulkSoil	154174	0.254497	-0.566748	2.12354	-0.266884	0.789558	NA	two	Bacteria	Proteobacteria	Alphaproteobacteria	Caulobacterales	Caulobacteraceae	Caulobacter	henricii
BulkSoil	154207	0.620609	0.271013	1.75187	0.154465	0.877243	0.962732	two	Bacteria	Proteobacteria	Deltaproteobacteria	Myxococcales	Haliangiaceae	unclassified	unclassified
BulkSoil	154220	14.3975	3.87967	0.536393	7.20133	5.96282e-13	1.93508e-11	two	Bacteria	Chloroflexi	Anaerolineae	SBR1031	oc28	unclassified	unclassified
BulkSoil	154234	2.40839	4.89731	1.15433	4.18983	2.79158e-05	0.000193635	two	Bacteria	Acidobacteria	Acidobacteriia	Acidobacteriales	Koribacteraceae	unclassified	unclassified
BulkSoil	154268	0.217467	1.36752	2.44942	0.543229	0.586972	NA	two	Bacteria	Acidobacteria	Acidobacteriia	Acidobacteriales	Acidobacteriaceae	unclassified	unclassified
BulkSoil	154314	0.150736	-0.94606	2.56271	-0.373377	0.708868	NA	two	Bacteria	Proteobacteria	Alphaproteobacteria	Rhodospirillales	Acetobacteraceae	unclassified	unclassified
BulkSoil	154519	0.23914	1.37563	2.5606	0.500884	0.616453	NA	two	Bacteria	Acidobacteria	Acidobacteriia	Acidobacteriales	Koribacteraceae	unclassified	unclassified
BulkSoil	154572	0.491425	3.00384	1.66079	1.78628	0.0740539	NA	two	Bacteria	Acidobacteria	Solibacteres	Solibacterales	Solibacteraceae	Candidatus_Solibacter	unclassified
BulkSoil	154635	0.142873	-0.675926	2.56271	-0.26375	0.791972	NA	two	Bacteria	Proteobacteria	Gammaproteobacteria	Xanthomonadales	Sinobacteraceae	Steroidobacter	unclassified
BulkSoil	1546868	0.0799646	-0.675926	2.56271	-0.263753	0.79197	NA	two	Bacteria	Acidobacteria	[Chloracidobacteria]	RB41	unclassified	unclassified	unclassified
BulkSoil	1546872	1.24344	-4.34555	1.5798	-2.71952	0.00653776	0.0227611	two	Bacteria	Gemmatimonadetes	Gemm-1	unclassified	unclassified	unclassified	unclassified
BulkSoil	1546879	0.147124	0.404608	2.56271	0.157886	0.874546	NA	two	Bacteria	Actinobacteria	Actinobacteria	Actinomycetales	Micromonosporaceae	Dactylosporangium	unclassified
BulkSoil	154804	0.0192079	-0.135659	2.56271	-0.0529294	0.957788	NA	two	Bacteria	Actinobacteria	Acidimicrobiia	Acidimicrobiales	unclassified	unclassified	unclassified
BulkSoil	154988	6.5993	6.74673	0.950815	6.9681	3.2126e-12	9.41673e-11	two	Bacteria	Acidobacteria	Solibacteres	Solibacterales	Solibacteraceae	Candidatus_Solibacter	unclassified
BulkSoil	155041	11.5982	4.44601	0.931081	4.73435	2.19761e-06	2.0446e-05	two	Bacteria	Acidobacteria	Solibacteres	Solibacterales	Solibacteraceae	Candidatus_Solibacter	unclassified
BulkSoil	155072	0.33989	1.9551	2.38926	0.788115	0.43063	NA	two	Bacteria	Proteobacteria	Deltaproteobacteria	Syntrophobacterales	Syntrophobacteraceae	Syntrophobacter	unclassified
BulkSoil	1554346	0.254764	1.08336	2.24872	0.469678	0.638585	NA	two	Bacteria	Acidobacteria	Acidobacteria-6	iii1-15	unclassified	unclassified	unclassified
BulkSoil	1554348	0.823326	-1.33234	1.90805	-0.726612	0.467464	0.659237	two	Bacteria	Acidobacteria	Acidobacteria-6	iii1-15	unclassified	unclassified	unclassified
BulkSoil	1554686	0.0419932	-0.135659	2.56271	-0.0529277	0.95779	NA	two	Bacteria	Proteobacteria	Betaproteobacteria	Burkholderiales	Comamonadaceae	unclassified	unclassified
BulkSoil	155535	0.468282	-1.50398	2.21384	-0.664198	0.506564	NA	two	Bacteria	Firmicutes	Bacilli	Bacillales	Bacillaceae	Bacillus	unclassified
BulkSoil	155751	1.17317	4.06873	1.82757	2.1792	0.0293165	0.079332	two	Bacteria	Proteobacteria	Alphaproteobacteria	Rhodospirillales	Rhodospirillaceae	Magnetospirillum	unclassified
BulkSoil	155778	0.126628	0.134475	2.56271	0.0524716	0.958153	NA	two	Bacteria	Verrucomicrobia	[Pedosphaerae]	[Pedosphaerales]	unclassified	unclassified	unclassified
BulkSoil	1559	3.39343	0.143906	0.80079	0.179121	0.857843	0.962732	two	Bacteria	Verrucomicrobia	Opitutae	Opitutales	Opitutaceae	Opitutus	unclassified
BulkSoil	155936	0.279548	-1.51892	2.55375	-0.560734	0.574979	NA	two	Bacteria	Firmicutes	Bacilli	Bacillales	Paenibacillaceae	Ammoniphilus	unclassified
BulkSoil	156012	0.111921	0.134475	2.56271	0.0524804	0.958146	NA	two	Bacteria	Bacteroidetes	Bacteroidia	Bacteroidales	Bacteroidaceae	unclassified	unclassified
BulkSoil	156044	0.1374	-0.675926	2.56271	-0.26375	0.791973	NA	two	Bacteria	Proteobacteria	Alphaproteobacteria	Rhizobiales	Methylocystaceae	Methylosinus	unclassified
BulkSoil	1561273	0.197635	-0.675926	2.56271	-0.263748	0.791974	NA	two	Bacteria	Planctomycetes	BD7-11	unclassified	unclassified	unclassified	unclassified
BulkSoil	156154	1.31335	-1.47325	1.27965	-1.14485	0.252269	0.414269	two	Bacteria	Proteobacteria	Alphaproteobacteria	Ellin329	unclassified	unclassified	unclassified
BulkSoil	156210	8.85572	0.622689	0.649973	0.957092	0.338521	0.520185	two	Bacteria	Verrucomicrobia	Opitutae	Opitutales	Opitutaceae	Opitutus	unclassified
BulkSoil	156311	0.13011	0.674742	2.56271	0.295766	0.767409	NA	two	Archaea	Crenarchaeota	MCG	pGrfC26	unclassified	unclassified	unclassified
BulkSoil	156353	0.691248	2.25021	1.6952	1.30792	0.190902	0.339982	two	Bacteria	Verrucomicrobia	[Pedosphaerae]	[Pedosphaerales]	unclassified	unclassified	unclassified
BulkSoil	156371	0	NA	NA	NA	NA	NA	two	Bacteria	Proteobacteria	Betaproteobacteria	Rhodocyclales	Rhodocyclaceae	Dechloromonas	unclassified
BulkSoil	156418	0.672666	-2.82075	2.32279	-1.17425	0.240294	0.398686	two	Bacteria	Actinobacteria	Actinobacteria	Actinomycetales	Micrococcaceae	unclassified	unclassified
BulkSoil	156466	0	NA	NA	NA	NA	NA	two	Bacteria	Actinobacteria	Actinobacteria	Actinomycetales	Nocardioidaceae	unclassified	unclassified
BulkSoil	156477	0.668595	-3.18492	2.2625	-1.34978	0.177087	0.319695	two	Bacteria	Actinobacteria	Actinobacteria	Actinomycetales	Geodermatophilaceae	Geodermatophilus	unclassified
BulkSoil	156710	0.497802	2.3853	2.13186	1.09949	0.271553	NA	two	Bacteria	Proteobacteria	Alphaproteobacteria	Rhodospirillales	Rhodospirillaceae	unclassified	unclassified
BulkSoil	156776	0	NA	NA	NA	NA	NA	two	Bacteria	Acidobacteria	Acidobacteria-6	iii1-15	unclassified	unclassified	unclassified
BulkSoil	156886	1.49798	-4.5771	1.2686	-3.58895	0.000332018	0.00169491	two	Bacteria	Proteobacteria	Alphaproteobacteria	Ellin329	unclassified	unclassified	unclassified
BulkSoil	156900	0.299736	-0.135659	2.56271	-0.0529165	0.957798	NA	two	Bacteria	TM7	SC3	unclassified	unclassified	unclassified	unclassified
BulkSoil	156917	0.228731	1.53219	2.43592	0.60481	0.545305	NA	two	Bacteria	Verrucomicrobia	[Pedosphaerae]	[Pedosphaerales]	Ellin515	unclassified	unclassified
BulkSoil	156963	0.431246	-0.16983	2.35955	-0.0719592	0.942634	NA	two	Bacteria	Bacteroidetes	Cytophagia	Cytophagales	Cytophagaceae	unclassified	unclassified
BulkSoil	156976	6.99002	5.70888	0.907757	6.16809	6.91201e-10	1.38545e-08	two	Bacteria	Acidobacteria	iii1-8	DS-18	unclassified	unclassified	unclassified
BulkSoil	156986	0.791644	0.809287	1.62823	0.490106	0.624059	0.813785	two	Bacteria	Proteobacteria	Gammaproteobacteria	Xanthomonadales	Sinobacteraceae	unclassified	unclassified
BulkSoil	1569897	0.189578	-0.405792	2.56271	-0.158341	0.874188	NA	two	Bacteria	Proteobacteria	Gammaproteobacteria	Xanthomonadales	Sinobacteraceae	unclassified	unclassified
BulkSoil	157248	0.286226	-0.719845	2.41085	-0.28355	0.776755	NA	two	Bacteria	Actinobacteria	Actinobacteria	Actinomycetales	Streptomycetaceae	Streptomyces	unclassified
BulkSoil	1572885	0.506099	-2.90124	1.7445	-1.65318	0.0982939	NA	two	Bacteria	Gemmatimonadetes	Gemm-5	unclassified	unclassified	unclassified	unclassified
BulkSoil	157598	1.38139	-3.49814	1.51315	-2.30651	0.0210822	0.0606225	two	Bacteria	Proteobacteria	Gammaproteobacteria	Xanthomonadales	Xanthomonadaceae	Luteimonas	unclassified
BulkSoil	157614	0.714887	-1.63725	2.29956	-0.724698	0.468638	0.659549	two	Bacteria	Proteobacteria	Alphaproteobacteria	Rhizobiales	Rhizobiaceae	Agrobacterium	unclassified
BulkSoil	157669	0.0357928	-0.405792	2.56271	-0.158343	0.874186	NA	two	Bacteria	Cyanobacteria	Nostocophycideae	Nostocales	Nostocaceae	Cylindrospermopsis	unclassified
BulkSoil	157722	0.379048	-1.8921	2.19207	-0.855303	0.392383	NA	two	Bacteria	Proteobacteria	Betaproteobacteria	Burkholderiales	Comamonadaceae	unclassified	unclassified
BulkSoil	1584969	1.5007	0.646389	1.64056	0.386133	0.699398	0.877743	two	Bacteria	Proteobacteria	Alphaproteobacteria	Rhizobiales	Beijerinckiaceae	unclassified	unclassified
BulkSoil	158633	0.184438	-1.37184	2.56241	-0.481366	0.630256	NA	two	Bacteria	Actinobacteria	Actinobacteria	Actinomycetales	Pseudonocardiaceae	Actinomycetospora	unclassified
BulkSoil	158804	1.75098	-4.89214	1.73898	-2.75485	0.00587185	0.0207609	two	Bacteria	Actinobacteria	Actinobacteria	Actinomycetales	Nocardioidaceae	unclassified	unclassified
BulkSoil	158871	0.342526	-2.19655	2.18238	-0.991897	0.321248	NA	two	Bacteria	Actinobacteria	Actinobacteria	Actinomycetales	Nocardioidaceae	unclassified	unclassified
BulkSoil	158925	0.825253	-0.135659	2.56271	-0.052915	0.9578	0.962732	two	Bacteria	Proteobacteria	Gammaproteobacteria	Pseudomonadales	Moraxellaceae	Perlucidibaca	unclassified
BulkSoil	159038	8.54282	-0.196948	2.00339	-0.0982938	0.921699	0.962732	two	Bacteria	Proteobacteria	Deltaproteobacteria	Bdellovibrionales	Bacteriovoracaceae	unclassified	unclassified
BulkSoil	1591464	2.07687	4.22051	1.0766	3.83682	0.000124637	0.000719703	two	Bacteria	Acidobacteria	Solibacteres	Solibacterales	Solibacteraceae	Candidatus_Solibacter	unclassified
BulkSoil	159548	0.454512	-2.25832	2.51504	-0.84018	0.400808	NA	two	Bacteria	Proteobacteria	Alphaproteobacteria	Rhodospirillales	Rhodospirillaceae	unclassified	unclassified
BulkSoil	15960	1.84792	0.619454	1.43097	0.424055	0.671526	0.856557	two	Bacteria	Firmicutes	Clostridia	Clostridiales	Ruminococcaceae	unclassified	unclassified
BulkSoil	159655	0.174082	0.404608	2.56271	0.157891	0.874542	NA	two	Bacteria	Bacteroidetes	Cytophagia	Cytophagales	Cytophagaceae	unclassified	unclassified
BulkSoil	159853	0.256233	-0.377865	2.42993	-0.10436	0.916883	NA	two	Bacteria	Proteobacteria	Deltaproteobacteria	MIZ46	unclassified	unclassified	unclassified
BulkSoil	159950	9.44127	1.94281	1.07776	1.86134	0.0626967	0.144717	two	Bacteria	Proteobacteria	Betaproteobacteria	Burkholderiales	Comamonadaceae	Limnohabitans	unclassified
BulkSoil	160102	0.154581	-0.135659	2.56271	-0.0529189	0.957797	NA	two	Bacteria	Proteobacteria	Betaproteobacteria	Rhodocyclales	Rhodocyclaceae	Dechloromonas	unclassified
BulkSoil	16026	1.27785	1.0138	1.57844	0.627619	0.530254	0.718782	two	Bacteria	Firmicutes	Clostridia	Clostridiales	Ruminococcaceae	unclassified	unclassified
BulkSoil	160289	3.67317	6.10416	0.975067	6.1339	8.57488e-10	1.65081e-08	two	Bacteria	Chloroflexi	Ktedonobacteria	Thermogemmatisporales	Thermogemmatisporaceae	unclassified	unclassified
BulkSoil	160645	0.187552	0.68145	2.56267	0.331575	0.74021	NA	two	Bacteria	Acidobacteria	Acidobacteriia	Acidobacteriales	Koribacteraceae	Candidatus_Koribacter	unclassified
BulkSoil	160786	2.12781	-0.579961	1.33375	-0.433833	0.66441	0.85032	two	Bacteria	Nitrospirae	Nitrospira	Nitrospirales	FW	2019-04-29	unclassified
BulkSoil	16084	2.09797	-4.22113	1.87607	-2.16474	0.0304078	0.0815863	two	Bacteria	Firmicutes	Clostridia	Clostridiales	Gracilibacteraceae	Gracilibacter	unclassified
BulkSoil	16086	0.476214	-0.555389	1.99612	-0.270682	0.786636	NA	two	Bacteria	Firmicutes	Clostridia	Clostridiales	Christensenellaceae	unclassified	unclassified
BulkSoil	160895	0	NA	NA	NA	NA	NA	two	Bacteria	Proteobacteria	Alphaproteobacteria	Rhizobiales	unclassified	unclassified	unclassified
BulkSoil	160927	0.190496	-0.470434	2.46155	-0.191105	0.848443	NA	two	Bacteria	Bacteroidetes	Bacteroidia	Bacteroidales	BA008	unclassified	unclassified
BulkSoil	160986	12.7842	0.129815	0.570231	0.227149	0.820308	0.962732	two	Bacteria	Acidobacteria	iii1-8	DS-18	unclassified	unclassified	unclassified
BulkSoil	161109	0.68941	2.87186	1.81866	1.56972	0.116481	0.234684	two	Bacteria	Firmicutes	Clostridia	Clostridiales	Ruminococcaceae	unclassified	unclassified
BulkSoil	161168	0.0147451	-0.135659	2.56271	-0.0529294	0.957788	NA	two	Bacteria	Acidobacteria	Acidobacteria-6	iii1-15	unclassified	unclassified	unclassified
BulkSoil	161199	0.607998	-1.18764	2.32121	-0.498303	0.618271	0.809273	two	Bacteria	Actinobacteria	Actinobacteria	Actinomycetales	Micromonosporaceae	unclassified	unclassified
BulkSoil	161245	0.870003	0.927859	1.4407	0.635511	0.525095	0.71392	two	Bacteria	Proteobacteria	Betaproteobacteria	Burkholderiales	Oxalobacteraceae	Ralstonia	unclassified
BulkSoil	161475	0.584241	0.260838	1.92576	0.135098	0.892534	0.962732	two	Bacteria	Acidobacteria	Acidobacteria-6	CCU21	unclassified	unclassified	unclassified
BulkSoil	161579	4.82082	-0.209233	1.85405	-0.108535	0.913572	0.962732	two	Bacteria	Firmicutes	Clostridia	Clostridiales	Peptococcaceae	Desulfosporosinus	meridiei
BulkSoil	161616	22.987	-1.35381	1.47465	-0.929015	0.352881	0.534716	two	Bacteria	Proteobacteria	Betaproteobacteria	Rhodocyclales	Rhodocyclaceae	unclassified	unclassified
BulkSoil	1616779	0.102926	-0.675926	2.56271	-0.263752	0.791971	NA	two	Bacteria	Acidobacteria	iii1-8	DS-18	unclassified	unclassified	unclassified
BulkSoil	162144	0.284891	0.175024	2.29004	0.0764413	0.939068	NA	two	Bacteria	Proteobacteria	Alphaproteobacteria	Sphingomonadales	Sphingomonadaceae	unclassified	unclassified
BulkSoil	162343	0	NA	NA	NA	NA	NA	two	Bacteria	Acidobacteria	Acidobacteria-6	iii1-15	unclassified	unclassified	unclassified
BulkSoil	1623482	0.121681	-0.94606	2.56271	-0.376659	0.706427	NA	two	Bacteria	Proteobacteria	Betaproteobacteria	SC-I-84	unclassified	unclassified	unclassified
BulkSoil	1625696	1.33238	-1.7161	1.2384	-1.37186	0.170106	0.309965	two	Bacteria	Proteobacteria	Betaproteobacteria	Burkholderiales	Comamonadaceae	unclassified	unclassified
BulkSoil	163176	0.877982	-0.17712	2.28382	-0.0775379	0.938196	0.962732	two	Bacteria	Proteobacteria	Betaproteobacteria	Rhodocyclales	Rhodocyclaceae	unclassified	unclassified
BulkSoil	163345	5.77189	-6.76728	0.982989	-6.76089	1.37144e-11	3.62965e-10	two	Bacteria	Proteobacteria	Alphaproteobacteria	Rhodospirillales	Rhodospirillaceae	Skermanella	unclassified
BulkSoil	1634026	51.7638	-1.50239	1.07133	-1.42007	0.155587	0.289905	two	Bacteria	Proteobacteria	Betaproteobacteria	Rhodocyclales	Rhodocyclaceae	unclassified	unclassified
BulkSoil	163423	0.119399	-0.675926	2.56271	-0.263753	0.79197	NA	two	Bacteria	Bacteroidetes	Flavobacteriia	Flavobacteriales	Cryomorphaceae	Fluviicola	unclassified
BulkSoil	1634493	0.0550007	-0.405792	2.56271	-0.158341	0.874188	NA	two	Bacteria	Actinobacteria	Actinobacteria	Actinomycetales	Nocardioidaceae	Aeromicrobium	unclassified
BulkSoil	163698	0	NA	NA	NA	NA	NA	two	Bacteria	Proteobacteria	Alphaproteobacteria	Rhodospirillales	Acetobacteraceae	unclassified	unclassified
BulkSoil	163720	0.511115	1.27178	1.85734	0.679139	0.49705	NA	two	Bacteria	Armatimonadetes	SJA-176	GAB-B06	unclassified	unclassified	unclassified
BulkSoil	1637278	0.0357928	-0.405792	2.56271	-0.158343	0.874186	NA	two	Bacteria	Proteobacteria	Alphaproteobacteria	Rhizobiales	Hyphomicrobiaceae	Rhodoplanes	unclassified
BulkSoil	163842	0.230232	1.10476	2.46425	0.44698	0.65489	NA	two	Bacteria	Acidobacteria	BPC102	MVS-40	unclassified	unclassified	unclassified
BulkSoil	1638581	0.589352	1.61401	1.94387	0.828506	0.407384	0.59738	two	Bacteria	Proteobacteria	Betaproteobacteria	SC-I-84	unclassified	unclassified	unclassified
BulkSoil	1638795	0	NA	NA	NA	NA	NA	two	Bacteria	Proteobacteria	Deltaproteobacteria	Myxococcales	Haliangiaceae	unclassified	unclassified
BulkSoil	1638797	0.117687	0.404608	2.56271	0.157886	0.874546	NA	two	Bacteria	Proteobacteria	Alphaproteobacteria	Rhizobiales	Hyphomicrobiaceae	Rhodoplanes	unclassified
BulkSoil	1639768	0.108351	-0.675926	2.56271	-0.263753	0.79197	NA	two	Bacteria	Actinobacteria	Nitriliruptoria	Euzebyales	Euzebyaceae	Euzebya	unclassified
BulkSoil	1639772	0.242008	-1.58119	2.55532	-0.572437	0.567026	NA	two	Bacteria	Actinobacteria	Actinobacteria	Actinomycetales	Streptomycetaceae	Streptomyces	unclassified
BulkSoil	1639773	0	NA	NA	NA	NA	NA	two	Bacteria	Actinobacteria	Acidimicrobiia	Acidimicrobiales	EB1017	unclassified	unclassified
BulkSoil	1639777	0.407957	-2.13568	2.56032	-0.757764	0.448592	NA	two	Bacteria	Actinobacteria	MB-A2-108	0319-7L14	unclassified	unclassified	unclassified
BulkSoil	1640195	0.534457	-1.21228	2.35435	-0.504915	0.613618	NA	two	Bacteria	Proteobacteria	Alphaproteobacteria	Rhodospirillales	Rhodospirillaceae	unclassified	unclassified
BulkSoil	164944	0.732571	-1.87791	2.49563	-0.735784	0.461862	0.653719	two	Bacteria	Proteobacteria	Deltaproteobacteria	Desulfobacterales	Desulfobulbaceae	unclassified	unclassified
BulkSoil	1650361	0.135984	-0.94606	2.56271	-0.389003	0.697274	NA	two	Bacteria	Proteobacteria	Gammaproteobacteria	Xanthomonadales	Sinobacteraceae	unclassified	unclassified
BulkSoil	165771	2.77572	-2.1451	1.44855	-1.49608	0.134632	0.260104	two	Bacteria	Proteobacteria	Alphaproteobacteria	Caulobacterales	Caulobacteraceae	Arthrospira	unclassified
BulkSoil	166838	2.70266	-0.657195	1.48006	-0.444021	0.657028	0.842851	two	Bacteria	Proteobacteria	Betaproteobacteria	Burkholderiales	Comamonadaceae	Rubrivivax	unclassified
BulkSoil	166908	0.127713	-0.135659	2.56271	-0.0529287	0.957789	NA	two	Bacteria	Proteobacteria	Gammaproteobacteria	Enterobacteriales	Enterobacteriaceae	unclassified	unclassified
BulkSoil	1669160	0.415937	1.84974	1.81412	1.01118	0.311929	NA	two	Bacteria	Proteobacteria	Betaproteobacteria	unclassified	unclassified	unclassified	unclassified
BulkSoil	1673321	65.9139	0.233791	1.23503	0.180701	0.856602	0.962732	two	Bacteria	Proteobacteria	Betaproteobacteria	Burkholderiales	Comamonadaceae	unclassified	unclassified
BulkSoil	167461	0.999783	-0.186102	2.17158	-0.0856855	0.931716	0.962732	two	Bacteria	Proteobacteria	Betaproteobacteria	Rhodocyclales	Rhodocyclaceae	unclassified	unclassified
BulkSoil	167511	0.138419	-0.135659	2.56271	-0.0529237	0.957793	NA	two	Bacteria	Proteobacteria	Deltaproteobacteria	Bdellovibrionales	Bdellovibrionaceae	Bdellovibrio	bacteriovorus
BulkSoil	167531	0.0206285	-0.135659	2.56271	-0.0529294	0.957788	NA	two	Bacteria	Actinobacteria	Actinobacteria	Actinomycetales	Pseudonocardiaceae	unclassified	unclassified
BulkSoil	167822	0.129991	0.404608	2.56271	0.179123	0.857841	NA	two	Bacteria	Proteobacteria	Deltaproteobacteria	Desulfuromonadales	Geobacteraceae	Geobacter	unclassified
BulkSoil	168104	1.70691	-0.206761	1.81262	-0.114052	0.909196	0.962732	two	Bacteria	Proteobacteria	Betaproteobacteria	Rhodocyclales	Rhodocyclaceae	Dok59	unclassified
BulkSoil	1681404	0.550677	-3.01428	2.26804	-1.27157	0.203524	NA	two	Bacteria	Planctomycetes	Planctomycetia	Gemmatales	Isosphaeraceae	unclassified	unclassified
BulkSoil	168212	3.24104	-5.53998	1.19922	-4.56907	4.89887e-06	4.1863e-05	two	Bacteria	Proteobacteria	Alphaproteobacteria	Caulobacterales	Caulobacteraceae	unclassified	unclassified
BulkSoil	1682863	0.290717	-1.51612	2.55022	-0.586172	0.55776	NA	two	Bacteria	Bacteroidetes	Sphingobacteriia	Sphingobacteriales	Sphingobacteriaceae	unclassified	unclassified
BulkSoil	16839	1.35874	-0.176061	2.29563	-0.0766737	0.938883	0.962732	two	Bacteria	Proteobacteria	Betaproteobacteria	SBla14	unclassified	unclassified	unclassified
BulkSoil	168415	0.0192079	-0.135659	2.56271	-0.0529294	0.957788	NA	two	Bacteria	Proteobacteria	Gammaproteobacteria	Enterobacteriales	Enterobacteriaceae	Citrobacter	unclassified
BulkSoil	168595	12.4684	-0.246937	1.16872	-0.208309	0.834987	0.962732	two	Bacteria	Proteobacteria	Betaproteobacteria	Rhodocyclales	Rhodocyclaceae	Dechloromonas	unclassified
BulkSoil	169006	0.254011	-0.419166	2.549	-0.164432	0.869391	NA	two	Bacteria	Proteobacteria	Alphaproteobacteria	Caulobacterales	Caulobacteraceae	unclassified	unclassified
BulkSoil	169112	0.0809862	0.404608	2.56271	0.157882	0.87455	NA	two	Bacteria	Acidobacteria	BPC102	MVS-40	unclassified	unclassified	unclassified
BulkSoil	1691506	1.15125	-2.11072	1.72038	-1.23295	0.217595	0.37265	two	Bacteria	Firmicutes	Clostridia	Clostridiales	Ruminococcaceae	unclassified	unclassified
BulkSoil	169222	0.427083	-0.135659	2.56271	-0.0529205	0.957795	NA	two	Bacteria	Proteobacteria	Betaproteobacteria	Rhodocyclales	Rhodocyclaceae	unclassified	unclassified
BulkSoil	1692229	24.9259	0.82094	0.433055	1.89517	0.0580702	0.136465	two	Bacteria	Chloroflexi	Ellin6529	unclassified	unclassified	unclassified	unclassified
BulkSoil	16939	6.57786	-0.200624	1.93679	-0.103574	0.917507	0.962732	two	Bacteria	Proteobacteria	Deltaproteobacteria	Bdellovibrionales	Bdellovibrionaceae	Bdellovibrio	bacteriovorus
BulkSoil	1694797	2.01233	-0.649638	1.55446	-0.417905	0.676017	0.858724	two	Bacteria	Planctomycetes	Planctomycetia	Planctomycetales	Planctomycetaceae	Planctomyces	unclassified
BulkSoil	169538	0	NA	NA	NA	NA	NA	two	Bacteria	Proteobacteria	Gammaproteobacteria	Enterobacteriales	Enterobacteriaceae	Erwinia	dispersa
BulkSoil	169586	0.436473	0.868112	1.76223	0.491701	0.62293	NA	two	Bacteria	Proteobacteria	Deltaproteobacteria	Myxococcales	Myxococcaceae	Anaeromyxobacter	unclassified
BulkSoil	1697002	0.193026	0.404608	2.56271	0.157892	0.874542	NA	two	Bacteria	Cyanobacteria	ML635J-21	unclassified	unclassified	unclassified	unclassified
BulkSoil	1697006	0	NA	NA	NA	NA	NA	two	Bacteria	Armatimonadetes	[Fimbriimonadia]	[Fimbriimonadales]	[Fimbriimonadaceae]	unclassified	unclassified
BulkSoil	1697007	0.231786	0.890506	2.56233	0.373306	0.708921	NA	two	Bacteria	Acidobacteria	BPC102	MVS-40	unclassified	unclassified	unclassified
BulkSoil	169725	0.0735879	-0.135659	2.56271	-0.0529236	0.957793	NA	two	Bacteria	Proteobacteria	Betaproteobacteria	Rhodocyclales	Rhodocyclaceae	unclassified	unclassified
BulkSoil	169737	0.523521	-2.84504	2.32132	-1.17163	0.241346	NA	two	Bacteria	Proteobacteria	Betaproteobacteria	SC-I-84	unclassified	unclassified	unclassified
BulkSoil	1698511	0.191581	-0.135659	2.56271	-0.052919	0.957796	NA	two	Bacteria	Firmicutes	Clostridia	Clostridiales	Veillonellaceae	BSV43	unclassified
BulkSoil	170130	0.454724	-0.135659	2.56271	-0.0529232	0.957793	NA	two	Bacteria	Proteobacteria	Betaproteobacteria	Burkholderiales	Comamonadaceae	unclassified	unclassified
BulkSoil	1701827	0.341731	-0.135659	2.56271	-0.0529197	0.957796	NA	two	Bacteria	Bacteroidetes	Sphingobacteriia	Sphingobacteriales	unclassified	unclassified	unclassified
BulkSoil	1701833	0.116027	-0.135659	2.56271	-0.0529234	0.957793	NA	two	Bacteria	Elusimicrobia	Elusimicrobia	Elusimicrobiales	unclassified	unclassified	unclassified
BulkSoil	1701857	0	NA	NA	NA	NA	NA	two	Bacteria	Planctomycetes	Phycisphaerae	Phycisphaerales	unclassified	unclassified	unclassified
BulkSoil	170244	0.295129	0.143979	2.55476	0.0271537	0.978337	NA	two	Bacteria	Firmicutes	Clostridia	Clostridiales	Clostridiaceae	Clostridium	intestinale
BulkSoil	170339	14.2533	-2.14113	0.540424	-3.95781	7.56408e-05	0.000458215	two	Bacteria	Proteobacteria	Betaproteobacteria	Burkholderiales	Comamonadaceae	unclassified	unclassified
BulkSoil	1705765	0.647837	-2.71526	1.84842	-1.46302	0.143461	0.272335	two	Bacteria	Proteobacteria	Betaproteobacteria	Burkholderiales	Oxalobacteraceae	unclassified	unclassified
BulkSoil	170831	18.8991	-1.21211	1.13025	-1.07723	0.281375	0.450664	two	Bacteria	Proteobacteria	Betaproteobacteria	Rhodocyclales	Rhodocyclaceae	Uliginosibacterium	unclassified
BulkSoil	1708706	0.0192079	-0.135659	2.56271	-0.0529294	0.957788	NA	two	Bacteria	Proteobacteria	Betaproteobacteria	Burkholderiales	Comamonadaceae	Hydrogenophaga	unclassified
BulkSoil	171180	0	NA	NA	NA	NA	NA	two	Bacteria	Proteobacteria	Deltaproteobacteria	Desulfobacterales	Desulfobacteraceae	Desulfococcus	unclassified
BulkSoil	1716466	6.06766	2.39836	0.585785	4.07581	4.58545e-05	0.000295507	two	Bacteria	Proteobacteria	Betaproteobacteria	Ellin6067	unclassified	unclassified	unclassified
BulkSoil	1718	0.252085	-0.857567	2.55585	-0.29635	0.766963	NA	two	Bacteria	Acidobacteria	iii1-8	DS-18	unclassified	unclassified	unclassified
BulkSoil	1719556	0.315945	-1.09858	2.26619	-0.469392	0.63879	NA	two	Bacteria	Planctomycetes	Planctomycetia	Gemmatales	Gemmataceae	Gemmata	unclassified
BulkSoil	17198	0.551775	-0.205232	1.8452	-0.111212	0.911448	0.962732	two	Bacteria	Proteobacteria	Betaproteobacteria	Burkholderiales	Comamonadaceae	unclassified	unclassified
BulkSoil	1722519	0	NA	NA	NA	NA	NA	two	Bacteria	Proteobacteria	Deltaproteobacteria	Syntrophobacterales	Syntrophorhabdaceae	unclassified	unclassified
BulkSoil	1722698	0.470907	-0.327065	1.95569	-0.167328	0.867112	NA	two	Bacteria	Acidobacteria	Acidobacteria-6	iii1-15	unclassified	unclassified	unclassified
BulkSoil	1726541	0.768019	-3.71751	1.53063	-2.40842	0.0160218	0.0479424	two	Bacteria	Proteobacteria	Gammaproteobacteria	Xanthomonadales	Xanthomonadaceae	unclassified	unclassified
BulkSoil	173071	476.965	-0.224098	1.33568	-0.167754	0.866777	0.962732	two	Bacteria	Proteobacteria	Alphaproteobacteria	Rhizobiales	unclassified	unclassified	unclassified
BulkSoil	17329	0.440769	-0.675926	2.56271	-0.26375	0.791973	NA	two	Bacteria	Proteobacteria	Alphaproteobacteria	Sphingomonadales	Sphingomonadaceae	unclassified	unclassified
BulkSoil	1733	0.320525	0.610168	1.85876	0.328273	0.742705	NA	two	Bacteria	Acidobacteria	Holophagae	Holophagales	Holophagaceae	unclassified	unclassified
BulkSoil	173904	2.59	3.9309	1.13663	3.42113	0.000623612	0.00295307	two	Bacteria	Acidobacteria	Solibacteres	Solibacterales	unclassified	unclassified	unclassified
BulkSoil	173955	0.366497	0.551833	2.18629	0.252412	0.800723	NA	two	Bacteria	Proteobacteria	Betaproteobacteria	Burkholderiales	Comamonadaceae	Methylibium	unclassified
BulkSoil	1742484	0	NA	NA	NA	NA	NA	two	Bacteria	Proteobacteria	Deltaproteobacteria	NB1-j	unclassified	unclassified	unclassified
BulkSoil	1744843	0.125293	0.134475	2.56271	0.05247	0.958154	NA	two	Bacteria	Actinobacteria	Acidimicrobiia	Acidimicrobiales	unclassified	unclassified	unclassified
BulkSoil	17553	4.24348	4.21602	0.832747	4.93413	8.05075e-07	8.28164e-06	two	Bacteria	Proteobacteria	Betaproteobacteria	unclassified	unclassified	unclassified	unclassified
BulkSoil	1758196	0.0618854	-0.135659	2.56271	-0.0529264	0.957791	NA	two	Bacteria	Acidobacteria	BPC102	MVS-40	unclassified	unclassified	unclassified
BulkSoil	1758199	0.69644	3.39869	1.60085	2.09816	0.0358907	0.0930905	two	Bacteria	Acidobacteria	Solibacteres	Solibacterales	AKIW659	unclassified	unclassified
BulkSoil	175954	0.359639	-0.131164	2.56125	-0.032579	0.97401	NA	two	Bacteria	Actinobacteria	Actinobacteria	Actinomycetales	Pseudonocardiaceae	Pseudonocardia	halophobica
BulkSoil	17652	3.77592	-5.30295	1.40997	-3.74272	0.00018204	0.00100862	two	Bacteria	Proteobacteria	Betaproteobacteria	Burkholderiales	Comamonadaceae	Comamonas	terrigena
BulkSoil	17679	0.629812	0.381407	1.83399	0.208383	0.83493	0.962732	two	Bacteria	Proteobacteria	Betaproteobacteria	Burkholderiales	Comamonadaceae	unclassified	unclassified
BulkSoil	1771	0.143922	-1.22095	2.56268	-0.439882	0.660023	NA	two	Bacteria	Acidobacteria	[Chloracidobacteria]	RB41	Ellin6075	unclassified	unclassified
BulkSoil	1777396	0	NA	NA	NA	NA	NA	two	Bacteria	Armatimonadetes	SJA-176	RB046	unclassified	unclassified	unclassified
BulkSoil	178053	1.43663	-0.200503	1.93908	-0.103386	0.917657	0.962732	two	Bacteria	Proteobacteria	Betaproteobacteria	unclassified	unclassified	unclassified	unclassified
BulkSoil	1780597	1.0653	-3.51694	1.28034	-2.72585	0.00641369	0.0224571	two	Bacteria	Proteobacteria	Betaproteobacteria	Burkholderiales	Oxalobacteraceae	unclassified	unclassified
BulkSoil	178178	0.0644135	0.134475	2.56271	0.0524789	0.958147	NA	two	Bacteria	Cyanobacteria	Nostocophycideae	Nostocales	Nostocaceae	Gloeotrichia	unclassified
BulkSoil	1785533	0.445291	1.93199	2.25404	0.84873	0.396032	NA	two	Bacteria	Acidobacteria	Acidobacteria-6	iii1-15	unclassified	unclassified	unclassified
BulkSoil	1785537	0.266774	1.51056	2.55395	0.551258	0.581457	NA	two	Bacteria	Acidobacteria	Acidobacteria-6	iii1-15	unclassified	unclassified	unclassified
BulkSoil	1787355	0.0511318	-0.135659	2.56271	-0.0529256	0.957791	NA	two	Bacteria	Proteobacteria	Alphaproteobacteria	Sphingomonadales	Sphingomonadaceae	Kaistobacter	unclassified
BulkSoil	1793169	0.45965	2.44918	2.3403	1.00071	0.316969	NA	two	Bacteria	Chloroflexi	Anaerolineae	Anaerolineales	Anaerolinaceae	unclassified	unclassified
BulkSoil	1797336	0.365949	-2.03006	2.56064	-0.723205	0.469554	NA	two	Bacteria	Actinobacteria	Actinobacteria	Actinomycetales	Streptomycetaceae	unclassified	unclassified
BulkSoil	179879	487.061	4.58291	0.473736	9.67129	3.99301e-22	8.37303e-20	two	Bacteria	Proteobacteria	Deltaproteobacteria	Myxococcales	Myxococcaceae	Anaeromyxobacter	unclassified
BulkSoil	17991	6.94668	-2.73706	1.2856	-2.10471	0.0353168	0.0923044	two	Bacteria	Actinobacteria	Actinobacteria	Actinomycetales	Micromonosporaceae	Actinoplanes	unclassified
BulkSoil	1806981	0.369885	0.260519	2.0816	0.136485	0.891438	NA	two	Bacteria	Proteobacteria	Alphaproteobacteria	Rhizobiales	Bradyrhizobiaceae	unclassified	unclassified
BulkSoil	1808	0	NA	NA	NA	NA	NA	two	Bacteria	Acidobacteria	Acidobacteria-6	iii1-15	mb2424	unclassified	unclassified
BulkSoil	1808779	0.200383	-1.22095	2.56268	-0.540411	0.588914	NA	two	Bacteria	Actinobacteria	Actinobacteria	Actinomycetales	Nocardioidaceae	unclassified	unclassified
BulkSoil	1810358	1.54626	-0.200751	1.9344	-0.103768	0.917354	0.962732	two	Bacteria	Proteobacteria	Betaproteobacteria	Rhodocyclales	Rhodocyclaceae	Rhodocyclus	unclassified
BulkSoil	1812612	0.0329391	-0.135659	2.56271	-0.0529279	0.957789	NA	two	Bacteria	Proteobacteria	Deltaproteobacteria	Syntrophobacterales	Syntrophobacteraceae	unclassified	unclassified
BulkSoil	1813677	8.97331	-7.46516	0.877679	-8.33579	7.69809e-17	6.55781e-15	two	Bacteria	Gemmatimonadetes	Gemmatimonadetes	KD8-87	unclassified	unclassified	unclassified
BulkSoil	1818	0.159296	-0.94606	2.56271	-0.389	0.697276	NA	two	Bacteria	Acidobacteria	Acidobacteria-6	iii1-15	unclassified	unclassified	unclassified
BulkSoil	1820	0.067194	-0.405792	2.56271	-0.158341	0.874188	NA	two	Bacteria	Acidobacteria	Acidobacteria-6	iii1-15	unclassified	unclassified	unclassified
BulkSoil	184027	1.73443	1.71435	1.26376	1.34196	0.179609	0.323819	two	Bacteria	Proteobacteria	Alphaproteobacteria	Rhodospirillales	Rhodospirillaceae	unclassified	unclassified
BulkSoil	1845035	0.116329	-0.94606	2.56271	-0.363918	0.715919	NA	two	Bacteria	Acidobacteria	Acidobacteria-6	iii1-15	mb2424	unclassified	unclassified
BulkSoil	1847	0.873778	3.56643	1.5003	2.35389	0.018578	0.0546053	two	Bacteria	Acidobacteria	Acidobacteria-6	iii1-15	unclassified	unclassified	unclassified
BulkSoil	1848681	0.595171	-0.135659	2.56271	-0.0529172	0.957798	0.962732	two	Bacteria	Proteobacteria	Deltaproteobacteria	Desulfobacterales	Desulfobulbaceae	unclassified	unclassified
BulkSoil	185100	0.0976347	-0.675926	2.56271	-0.263753	0.79197	NA	two	Bacteria	Proteobacteria	Deltaproteobacteria	Bdellovibrionales	Bacteriovoracaceae	unclassified	unclassified
BulkSoil	18516	0.360539	-0.0609914	2.56271	-0.0529233	0.957793	NA	two	Bacteria	Proteobacteria	Gammaproteobacteria	Xanthomonadales	Sinobacteraceae	unclassified	unclassified
BulkSoil	1852	0.100192	-0.675926	2.56271	-0.263755	0.791969	NA	two	Bacteria	Acidobacteria	Acidobacteria-6	iii1-15	unclassified	unclassified	unclassified
BulkSoil	18546	0.11975	0.404608	2.56271	0.157887	0.874546	NA	two	Bacteria	Proteobacteria	Alphaproteobacteria	Rhodospirillales	Rhodospirillaceae	unclassified	unclassified
BulkSoil	1855596	1.39547	0.735514	1.11976	0.653294	0.513567	0.702097	two	Bacteria	Proteobacteria	Betaproteobacteria	Burkholderiales	Comamonadaceae	Limnohabitans	unclassified
BulkSoil	185701	0.166884	-1.17297	2.56265	-0.410581	0.68138	NA	two	Bacteria	Bacteroidetes	Sphingobacteriia	Sphingobacteriales	Sphingobacteriaceae	unclassified	unclassified
BulkSoil	1857346	0.82839	0.752561	1.27213	0.588367	0.556286	0.745177	two	Bacteria	Acidobacteria	Acidobacteriia	Acidobacteriales	Koribacteraceae	unclassified	unclassified
BulkSoil	1857528	0.0200135	-0.135659	2.56271	-0.0529294	0.957788	NA	two	Bacteria	Proteobacteria	Betaproteobacteria	Burkholderiales	Oxalobacteraceae	unclassified	unclassified
BulkSoil	185950	8.07987	-4.94456	0.979479	-5.01965	5.17653e-07	5.60156e-06	two	Bacteria	Chloroflexi	Anaerolineae	SBR1031	A4b	unclassified	unclassified
BulkSoil	1863794	0.5805	-2.65022	2.14701	-1.20925	0.226569	0.382905	two	Bacteria	Proteobacteria	Betaproteobacteria	Burkholderiales	Oxalobacteraceae	unclassified	unclassified
BulkSoil	1864542	0.276707	-1.46849	2.55024	-0.547367	0.584127	NA	two	Bacteria	Acidobacteria	Acidobacteria-6	iii1-15	RB40	unclassified	unclassified
BulkSoil	186479	13.1905	-2.23842	0.517646	-4.31867	1.56974e-05	0.000115965	two	Bacteria	Actinobacteria	Actinobacteria	Actinomycetales	Micrococcaceae	unclassified	unclassified
BulkSoil	186517	0.418056	-0.00405173	2.21135	-0.00509737	0.995933	NA	two	Bacteria	Planctomycetes	Planctomycetia	Gemmatales	Isosphaeraceae	unclassified	unclassified
BulkSoil	187488	0.466645	-0.147977	2.51597	-0.0587972	0.953114	NA	two	Bacteria	Proteobacteria	Gammaproteobacteria	Alteromonadales	211ds20	unclassified	unclassified
BulkSoil	187506	0	NA	NA	NA	NA	NA	two	Bacteria	Proteobacteria	Gammaproteobacteria	Xanthomonadales	Xanthomonadaceae	unclassified	unclassified
BulkSoil	188263	0.580782	0.203229	1.88921	0.106546	0.915149	0.962732	two	Bacteria	Acidobacteria	Solibacteres	Solibacterales	unclassified	unclassified	unclassified
BulkSoil	18850	0.0536615	0.134475	2.56271	0.0524771	0.958149	NA	two	Bacteria	Actinobacteria	Actinobacteria	Actinomycetales	Streptomycetaceae	Kitasatospora	unclassified
BulkSoil	1885208	0.887249	0.970367	2.19833	0.446672	0.655112	0.841581	two	Bacteria	Proteobacteria	Betaproteobacteria	SBla14	unclassified	unclassified	unclassified
BulkSoil	1889199	10.3337	-4.24678	0.74344	-5.66754	1.4486e-08	2.15787e-07	two	Bacteria	Acidobacteria	Acidobacteria-6	iii1-15	unclassified	unclassified	unclassified
BulkSoil	188942	0.0580887	-0.405792	2.56271	-0.158341	0.874188	NA	two	Bacteria	Actinobacteria	Actinobacteria	Actinomycetales	Streptomycetaceae	Streptomyces	mirabilis
BulkSoil	1889810	0.241366	0.134475	2.56271	0.0524877	0.95814	NA	two	Bacteria	Bacteroidetes	Flavobacteriia	Flavobacteriales	Flavobacteriaceae	Flavobacterium	columnare
BulkSoil	1896092	0	NA	NA	NA	NA	NA	two	Bacteria	Planctomycetes	Planctomycetia	Gemmatales	Gemmataceae	Gemmata	unclassified
BulkSoil	1897510	0.4621	-2.79216	2.14556	-1.27134	0.203606	NA	two	Bacteria	Proteobacteria	Deltaproteobacteria	Myxococcales	Haliangiaceae	unclassified	unclassified
BulkSoil	1898675	3.13955	-4.88566	1.12238	-4.32652	1.51482e-05	0.000112517	two	Bacteria	Proteobacteria	Betaproteobacteria	Burkholderiales	Comamonadaceae	Ramlibacter	unclassified
BulkSoil	1900	0.250463	-1.44005	2.56214	-0.524732	0.59977	NA	two	Bacteria	Bacteroidetes	Bacteroidia	Bacteroidales	BA008	unclassified	unclassified
BulkSoil	1902952	0.382682	-1.15726	2.34986	-0.475465	0.634456	NA	two	Bacteria	Acidobacteria	Acidobacteria-6	iii1-15	RB40	unclassified	unclassified
BulkSoil	190663	9.03244	5.95007	0.924323	6.36839	1.91021e-10	4.19938e-09	two	Bacteria	Actinobacteria	Actinobacteria	Actinomycetales	Kineosporiaceae	unclassified	unclassified
BulkSoil	19077	3.76677	-0.32409	0.809416	-0.400299	0.688936	0.869301	two	Bacteria	BRC1	PRR-11	unclassified	unclassified	unclassified	unclassified
BulkSoil	19085	66.6053	-0.211578	1.70174	-0.124316	NA	NA	two	Bacteria	Proteobacteria	Alphaproteobacteria	Rhizobiales	Hyphomicrobiaceae	Devosia	unclassified
BulkSoil	1908796	5.22032	5.04964	0.909904	5.4641	4.65249e-08	6.217e-07	two	Bacteria	Proteobacteria	Betaproteobacteria	Burkholderiales	Comamonadaceae	unclassified	unclassified
BulkSoil	191698	0.333499	-2.04119	2.39478	-0.825766	0.408937	NA	two	Bacteria	Actinobacteria	Actinobacteria	Actinomycetales	Mycobacteriaceae	Mycobacterium	unclassified
BulkSoil	1918591	0	NA	NA	NA	NA	NA	two	Bacteria	Planctomycetes	Planctomycetia	Gemmatales	Gemmataceae	Gemmata	unclassified
BulkSoil	1919145	3.99227	-0.287039	1.04956	-0.273312	0.784614	0.944301	two	Bacteria	Firmicutes	Clostridia	Clostridiales	Peptococcaceae	unclassified	unclassified
BulkSoil	1919146	0.308018	1.79445	2.41007	0.717221	0.473238	NA	two	Bacteria	Acidobacteria	Solibacteres	Solibacterales	Solibacteraceae	Candidatus_Solibacter	unclassified
BulkSoil	192342	0.347636	-0.135659	2.56271	-0.0529228	0.957793	NA	two	Bacteria	Proteobacteria	Gammaproteobacteria	Enterobacteriales	Enterobacteriaceae	unclassified	unclassified
BulkSoil	1925452	0.464781	-2.37926	2.12863	-1.10317	0.269954	NA	two	Bacteria	Acidobacteria	[Chloracidobacteria]	RB41	Ellin6075	unclassified	unclassified
BulkSoil	1930261	2.50277	-0.135659	2.56271	-0.0529208	0.957795	0.962732	two	Bacteria	Fibrobacteres	Fibrobacteria	258ds10	unclassified	unclassified	unclassified
BulkSoil	1932541	1.83605	0.211099	1.66747	0.126611	NA	NA	two	Bacteria	Proteobacteria	Betaproteobacteria	Burkholderiales	Comamonadaceae	unclassified	unclassified
BulkSoil	1932546	0.283219	-0.201205	1.92576	-0.10447	0.916796	NA	two	Bacteria	Proteobacteria	Betaproteobacteria	Burkholderiales	Comamonadaceae	unclassified	unclassified
BulkSoil	1933407	1.34408	2.89532	1.47497	1.9662	0.0492758	0.121342	two	Bacteria	Gemmatimonadetes	Gemmatimonadetes	unclassified	unclassified	unclassified	unclassified
BulkSoil	193536	0	NA	NA	NA	NA	NA	two	Bacteria	Actinobacteria	Actinobacteria	Actinomycetales	Cellulomonadaceae	unclassified	unclassified
BulkSoil	193558	1.85163	-2.62903	1.36951	-1.91548	0.0554317	0.132202	two	Bacteria	Acidobacteria	Acidobacteria-6	iii1-15	unclassified	unclassified	unclassified
BulkSoil	19369	0.592725	-2.91744	1.56822	-1.85595	0.0634608	0.14611	two	Bacteria	Actinobacteria	Actinobacteria	Actinomycetales	Streptosporangiaceae	Nonomuraea	roseoviolacea
BulkSoil	193891	0.0638565	-0.135659	2.56271	-0.0529296	0.957788	NA	two	Bacteria	Chloroflexi	Anaerolineae	Caldilineales	Caldilineaceae	unclassified	unclassified
BulkSoil	1939004	2.11667	-0.100837	2.26207	-0.0791233	0.936935	0.962732	two	Bacteria	Proteobacteria	Betaproteobacteria	Burkholderiales	Comamonadaceae	Pelomonas	unclassified
BulkSoil	194029	0.287599	1.62983	2.42159	0.652436	0.51412	NA	two	Bacteria	Acidobacteria	iii1-8	32-20	unclassified	unclassified	unclassified
BulkSoil	194108	1.5866	4.3264	1.187	3.58212	0.000340816	0.00173657	two	Bacteria	Chloroflexi	Anaerolineae	Anaerolineales	Anaerolinaceae	Anaerolinea	unclassified
BulkSoil	1941612	0.814763	3.32642	2.07094	1.56313	0.118023	0.236895	two	Bacteria	Armatimonadetes	SJA-176	GAB-B06	unclassified	unclassified	unclassified
BulkSoil	194730	0.299298	1.28068	2.44263	0.516122	0.605769	NA	two	Bacteria	Acidobacteria	Acidobacteria-6	iii1-15	unclassified	unclassified	unclassified
BulkSoil	1953633	1.51295	-2.27658	1.45112	-1.58099	0.11388	0.230807	two	Bacteria	Proteobacteria	Alphaproteobacteria	unclassified	unclassified	unclassified	unclassified
BulkSoil	195864	0.641449	1.31488	1.81317	0.709161	0.478224	0.668876	two	Bacteria	Actinobacteria	Actinobacteria	Actinomycetales	Micromonosporaceae	unclassified	unclassified
BulkSoil	1961387	0	NA	NA	NA	NA	NA	two	Bacteria	Acidobacteria	Acidobacteria-6	iii1-15	unclassified	unclassified	unclassified
BulkSoil	1962755	0.947733	-1.9009	1.54484	-1.23767	0.215837	0.371446	two	Bacteria	Proteobacteria	Deltaproteobacteria	Syntrophobacterales	Syntrophobacteraceae	unclassified	unclassified
BulkSoil	197286	0	NA	NA	NA	NA	NA	two	Bacteria	Proteobacteria	Gammaproteobacteria	Enterobacteriales	Enterobacteriaceae	unclassified	unclassified
BulkSoil	198096	0.0876697	0.134475	2.56271	0.0524805	0.958146	NA	two	Bacteria	Proteobacteria	Betaproteobacteria	Burkholderiales	Comamonadaceae	unclassified	unclassified
BulkSoil	1989887	0.0487233	0.134475	2.56271	0.0524771	0.958149	NA	two	Bacteria	Proteobacteria	Deltaproteobacteria	Syntrophobacterales	Syntrophobacteraceae	Syntrophobacter	unclassified
BulkSoil	19930	0	NA	NA	NA	NA	NA	two	Bacteria	Verrucomicrobia	Verrucomicrobiae	Verrucomicrobiales	Verrucomicrobiaceae	unclassified	unclassified
BulkSoil	199647	0.448693	-0.135659	2.56271	-0.0529189	0.957797	NA	two	Bacteria	Proteobacteria	Gammaproteobacteria	Pseudomonadales	Pseudomonadaceae	Pseudomonas	unclassified
BulkSoil	199817	0	NA	NA	NA	NA	NA	two	Bacteria	Planctomycetes	Planctomycetia	Gemmatales	Gemmataceae	Gemmata	unclassified
BulkSoil	200014	0.93023	-0.476777	2.44691	-0.194656	0.845662	0.962732	two	Bacteria	Actinobacteria	Actinobacteria	Actinomycetales	Micromonosporaceae	Pilimelia	unclassified
BulkSoil	200278	0	NA	NA	NA	NA	NA	two	Bacteria	Proteobacteria	Deltaproteobacteria	Myxococcales	Myxococcaceae	Myxococcus	unclassified
BulkSoil	200464	11.2974	-1.56145	1.47081	-1.07022	0.284522	0.454368	two	Bacteria	Proteobacteria	Alphaproteobacteria	Rhizobiales	Rhizobiaceae	Agrobacterium	unclassified
BulkSoil	200507	2.4308	-0.218686	1.51072	-0.144743	0.884914	0.962732	two	Bacteria	Proteobacteria	Betaproteobacteria	Rhodocyclales	Rhodocyclaceae	unclassified	unclassified
BulkSoil	200536	4.43236	-0.408122	0.953927	-0.427847	0.668763	0.853886	two	Bacteria	Proteobacteria	Betaproteobacteria	Burkholderiales	Oxalobacteraceae	unclassified	unclassified
BulkSoil	200629	3.22639	-1.76575	1.06339	-1.65086	0.0987679	0.208553	two	Bacteria	Actinobacteria	Thermoleophilia	Solirubrobacterales	unclassified	unclassified	unclassified
BulkSoil	200854	0	NA	NA	NA	NA	NA	two	Bacteria	Planctomycetes	Planctomycetia	Gemmatales	Gemmataceae	Gemmata	unclassified
BulkSoil	201034	57.929	-1.14132	1.17591	-0.977828	0.328159	0.508563	two	Bacteria	Proteobacteria	Alphaproteobacteria	Rhizobiales	Rhizobiaceae	unclassified	unclassified
BulkSoil	2011775	0	NA	NA	NA	NA	NA	two	Bacteria	Planctomycetes	Planctomycetia	Gemmatales	Gemmataceae	Gemmata	unclassified
BulkSoil	201900	2.66614	-1.8642	0.965353	-1.91699	0.0552393	0.13189	two	Bacteria	Proteobacteria	Alphaproteobacteria	Rhodospirillales	Rhodospirillaceae	Magnetospirillum	unclassified
BulkSoil	202381	6.92327	-3.61886	0.771628	-4.66141	3.1405e-06	2.79772e-05	two	Bacteria	Actinobacteria	Actinobacteria	Actinomycetales	unclassified	unclassified	unclassified
BulkSoil	202863	1.30885	-2.4079	2.20084	-1.07402	0.282816	0.451908	two	Bacteria	Proteobacteria	Alphaproteobacteria	Rhizobiales	unclassified	unclassified	unclassified
BulkSoil	202891	0.247337	-0.485863	2.42378	-0.200448	0.84113	NA	two	Bacteria	Proteobacteria	Betaproteobacteria	Rhodocyclales	Rhodocyclaceae	TS34	unclassified
BulkSoil	203357	0.906874	-0.412194	2.5566	-0.161216	0.871923	0.962732	two	Bacteria	Proteobacteria	Betaproteobacteria	Burkholderiales	Comamonadaceae	unclassified	unclassified
BulkSoil	203403	0.562107	2.97325	2.04875	1.41435	0.15726	0.292423	two	Bacteria	Planctomycetes	Planctomycetia	Gemmatales	Gemmataceae	Gemmata	unclassified
BulkSoil	2034121	8.326	4.19434	0.763894	5.4326	5.55392e-08	7.24402e-07	two	Bacteria	Acidobacteria	Acidobacteria-6	iii1-15	unclassified	unclassified	unclassified
BulkSoil	203418	4.98842	-1.96032	0.646252	-3.02554	0.0024819	0.0097911	two	Bacteria	Actinobacteria	Thermoleophilia	Solirubrobacterales	Solirubrobacteraceae	unclassified	unclassified
BulkSoil	203689	0.734361	-3.5316	1.89761	-1.83241	0.0668899	0.152917	two	Bacteria	Proteobacteria	Deltaproteobacteria	Myxococcales	unclassified	unclassified	unclassified
BulkSoil	203941	0.351338	0.847279	2.04934	0.402959	0.686979	NA	two	Bacteria	Chloroflexi	Anaerolineae	WCHB1-50	unclassified	unclassified	unclassified
BulkSoil	204010	0.0192079	-0.135659	2.56271	-0.0529294	0.957788	NA	two	Bacteria	Planctomycetes	Planctomycetia	Gemmatales	Gemmataceae	Gemmata	unclassified
BulkSoil	204402	0.0187003	-0.135659	2.56271	-0.0529294	0.957788	NA	two	Bacteria	Acidobacteria	iii1-8	32-20	unclassified	unclassified	unclassified
BulkSoil	204422	0.059294	0.134475	2.56271	0.0524788	0.958147	NA	two	Bacteria	Chloroflexi	TK10	B07_WMSP1	FFCH4570	unclassified	unclassified
BulkSoil	204451	1.54265	-2.64018	1.43954	-1.84265	0.0653807	0.15015	two	Bacteria	Proteobacteria	Alphaproteobacteria	Rhizobiales	Rhizobiaceae	unclassified	unclassified
BulkSoil	204757	0.282401	-0.135798	2.56234	-0.0529868	0.957742	NA	two	Bacteria	Chloroflexi	TK17	unclassified	unclassified	unclassified	unclassified
BulkSoil	204759	0.0479075	-0.135659	2.56271	-0.0529263	0.957791	NA	two	Bacteria	GN04	unclassified	unclassified	unclassified	unclassified	unclassified
BulkSoil	2047931	3.52802	1.46527	1.34322	1.10309	0.26999	0.436928	two	Bacteria	Chloroflexi	Anaerolineae	SBR1031	A4b	unclassified	unclassified
BulkSoil	204795	0.860842	-2.97141	1.86103	-1.58636	0.112658	0.229012	two	Bacteria	Bacteroidetes	[Saprospirae]	[Saprospirales]	Chitinophagaceae	Flavisolibacter	unclassified
BulkSoil	204862	0.492135	-0.160676	1.8413	-0.0866652	0.930938	NA	two	Bacteria	Actinobacteria	Thermoleophilia	Gaiellales	Gaiellaceae	unclassified	unclassified
BulkSoil	204875	1.57905	4.50179	1.09902	4.04253	5.28765e-05	0.000332123	two	Bacteria	Acidobacteria	Solibacteres	Solibacterales	Solibacteraceae	Candidatus_Solibacter	unclassified
BulkSoil	204970	0.889135	-0.401513	1.39185	-0.290756	0.771238	0.935474	two	Bacteria	Proteobacteria	Alphaproteobacteria	Rhizobiales	Bradyrhizobiaceae	unclassified	unclassified
BulkSoil	205044	3.0686	6.04727	2.55748	1.3725	0.169906	0.309809	two	Bacteria	Proteobacteria	Betaproteobacteria	Ellin6067	unclassified	unclassified	unclassified
BulkSoil	205209	2.23149	-0.202321	1.90417	-0.10624	0.915392	0.962732	two	Bacteria	OD1	SM2F11	unclassified	unclassified	unclassified	unclassified
BulkSoil	205244	0	NA	NA	NA	NA	NA	two	Bacteria	Acidobacteria	Acidobacteria-6	iii1-15	unclassified	unclassified	unclassified
BulkSoil	2052853	0.182603	-1.1965	2.56267	-0.473771	0.635663	NA	two	Bacteria	Firmicutes	Clostridia	Clostridiales	[Mogibacteriaceae]	Anaerovorax	unclassified
BulkSoil	205343	0.279923	-1.60522	2.55358	-0.599421	0.548892	NA	two	Bacteria	Acidobacteria	unclassified	unclassified	unclassified	unclassified	unclassified
BulkSoil	205434	0.43571	2.55953	1.94511	1.29623	0.194897	NA	two	Bacteria	Proteobacteria	Alphaproteobacteria	Ellin329	unclassified	unclassified	unclassified
BulkSoil	205559	0.118828	-0.675926	2.56271	-0.263752	0.791971	NA	two	Bacteria	Actinobacteria	Actinobacteria	Actinomycetales	Microbacteriaceae	Yonghaparkia	unclassified
BulkSoil	205571	0.489441	0.318311	1.68752	0.1846	0.853543	NA	two	Bacteria	Proteobacteria	Betaproteobacteria	unclassified	unclassified	unclassified	unclassified
BulkSoil	205602	0.131283	0.910002	2.56257	0.355507	0.72221	NA	two	Bacteria	Proteobacteria	Alphaproteobacteria	Rhizobiales	Hyphomicrobiaceae	Rhodoplanes	unclassified
BulkSoil	205635	0.516654	-0.112712	2.14564	-0.0483364	0.961448	NA	two	Bacteria	Acidobacteria	Solibacteres	Solibacterales	unclassified	unclassified	unclassified
BulkSoil	205811	0.266665	-1.25248	2.55593	-0.494485	0.620964	NA	two	Bacteria	Planctomycetes	Phycisphaerae	WD2101	unclassified	unclassified	unclassified
BulkSoil	205855	0	NA	NA	NA	NA	NA	two	Bacteria	Bacteroidetes	Cytophagia	Cytophagales	Cytophagaceae	unclassified	unclassified
BulkSoil	206141	0.720061	0.582715	1.64345	0.348504	0.727462	0.902622	two	Bacteria	Proteobacteria	Alphaproteobacteria	Caulobacterales	unclassified	unclassified	unclassified
BulkSoil	206278	6.82994	2.99942	0.603382	4.94108	7.7692e-07	8.02228e-06	two	Bacteria	Chloroflexi	Ellin6529	unclassified	unclassified	unclassified	unclassified
BulkSoil	206296	3.88126	-0.213651	1.64978	-0.129484	0.896975	0.962732	two	Bacteria	Proteobacteria	Betaproteobacteria	Rhodocyclales	Rhodocyclaceae	unclassified	unclassified
BulkSoil	2063454	113.461	-2.35248	1.12703	-2.16107	0.0306899	0.0819398	two	Bacteria	Bacteroidetes	Cytophagia	Cytophagales	Cytophagaceae	unclassified	unclassified
BulkSoil	206386	0.0552382	0.134475	2.56271	0.0524771	0.958149	NA	two	Bacteria	Proteobacteria	Deltaproteobacteria	Myxococcales	unclassified	unclassified	unclassified
BulkSoil	206560	0.0863307	-0.675926	2.56271	-0.263753	0.79197	NA	two	Bacteria	Verrucomicrobia	[Pedosphaerae]	[Pedosphaerales]	unclassified	unclassified	unclassified
BulkSoil	2068089	0.081497	-0.405792	2.56271	-0.158341	0.874188	NA	two	Bacteria	Acidobacteria	Acidobacteria-6	CCU21	unclassified	unclassified	unclassified
BulkSoil	206827	0.230192	-0.94606	2.56271	-0.364964	0.715138	NA	two	Bacteria	Verrucomicrobia	[Spartobacteria]	[Chthoniobacterales]	[Chthoniobacteraceae]	DA101	unclassified
BulkSoil	2068430	3.62075	-1.73191	1.74473	-0.996207	0.319149	0.498568	two	Bacteria	Proteobacteria	Betaproteobacteria	Burkholderiales	Comamonadaceae	unclassified	unclassified
BulkSoil	206951	2.65931	-5.61368	1.39063	-3.97677	6.98582e-05	0.000426981	two	Bacteria	Gemmatimonadetes	Gemmatimonadetes	Gemmatimonadales	Ellin5301	unclassified	unclassified
BulkSoil	206978	0.0817563	0.404608	2.56271	0.157884	0.874548	NA	two	Archaea	Euryarchaeota	Methanomicrobia	Methanosarcinales	Methanosarcinaceae	Methanosarcina	mazei
BulkSoil	207036	1.71634	-5.01996	1.15969	-4.27377	1.922e-05	0.000137878	two	Bacteria	Chloroflexi	Anaerolineae	H39	unclassified	unclassified	unclassified
BulkSoil	207082	7.69088	-1.38179	0.553641	-2.49378	0.0126392	0.0394668	two	Bacteria	Proteobacteria	Betaproteobacteria	Ellin6067	unclassified	unclassified	unclassified
BulkSoil	207124	0.572628	2.1656	1.74241	1.21301	0.225124	0.381885	two	Bacteria	Actinobacteria	Acidimicrobiia	Acidimicrobiales	unclassified	unclassified	unclassified
BulkSoil	207133	0.389046	0.918216	2.08729	0.434874	0.663654	NA	two	Bacteria	Proteobacteria	Betaproteobacteria	SC-I-84	unclassified	unclassified	unclassified
BulkSoil	207153	0.420632	2.12909	2.16788	0.965003	0.334543	NA	two	Bacteria	Proteobacteria	Alphaproteobacteria	Rhodospirillales	Rhodospirillaceae	unclassified	unclassified
BulkSoil	2072660	0.0206285	-0.135659	2.56271	-0.0529294	0.957788	NA	two	Bacteria	Armatimonadetes	Armatimonadia	Armatimonadales	Armatimonadaceae	unclassified	unclassified
BulkSoil	2072687	1.32634	-0.904949	1.98719	-0.43693	0.662162	0.84824	two	Bacteria	Cyanobacteria	4C0d-2	YS2	unclassified	unclassified	unclassified
BulkSoil	207283	0.143922	-1.22095	2.56268	-0.439882	0.660023	NA	two	Bacteria	Actinobacteria	Thermoleophilia	Solirubrobacterales	unclassified	unclassified	unclassified
BulkSoil	207320	1.30474	-4.14255	1.33632	-3.07689	0.00209174	0.00839778	two	Bacteria	Proteobacteria	Betaproteobacteria	SC-I-84	unclassified	unclassified	unclassified
BulkSoil	207355	0	NA	NA	NA	NA	NA	two	Bacteria	Chloroflexi	Anaerolineae	SBR1031	A4b	unclassified	unclassified
BulkSoil	207376	0.274412	-0.252721	2.2592	-0.11746	0.906495	NA	two	Bacteria	Acidobacteria	Acidobacteria-6	iii1-15	unclassified	unclassified	unclassified
BulkSoil	2075740	2.23648	5.04938	1.64515	3.00929	0.00261858	0.0102458	two	Bacteria	Bacteroidetes	Bacteroidia	Bacteroidales	unclassified	unclassified	unclassified
BulkSoil	207672	7.65501	5.3753	0.854163	6.0898	1.13053e-09	2.08232e-08	two	Bacteria	Acidobacteria	iii1-8	DS-18	unclassified	unclassified	unclassified
BulkSoil	207780	1.89776	-5.07354	1.34078	-3.74322	0.000181675	0.00100862	two	Bacteria	Proteobacteria	Betaproteobacteria	Burkholderiales	Comamonadaceae	unclassified	unclassified
BulkSoil	207813	0.616498	-2.98504	1.74594	-1.69952	0.089221	0.192266	two	Bacteria	Proteobacteria	Gammaproteobacteria	Xanthomonadales	Xanthomonadaceae	unclassified	unclassified
BulkSoil	2078498	1.10533	-3.67166	2.28248	-1.53677	0.12435	0.245459	two	Bacteria	Bacteroidetes	Sphingobacteriia	Sphingobacteriales	Sphingobacteriaceae	unclassified	unclassified
BulkSoil	207912	1.63796	4.2546	1.33295	3.14612	0.00165453	0.00686573	two	Bacteria	Actinobacteria	Acidimicrobiia	Acidimicrobiales	EB1017	unclassified	unclassified
BulkSoil	207957	0.106681	-0.675926	2.56271	-0.263751	0.791972	NA	two	Bacteria	Gemmatimonadetes	Gemmatimonadetes	Gemmatimonadales	Gemmatimonadaceae	Gemmatimonas	unclassified
BulkSoil	207982	4.33329	-2.59425	1.22592	-2.15118	0.0314622	0.0837557	two	Bacteria	Proteobacteria	Betaproteobacteria	Burkholderiales	unclassified	unclassified	unclassified
BulkSoil	2079834	3.78482	4.26363	0.900046	4.62007	3.83603e-06	3.37323e-05	two	Bacteria	Acidobacteria	Acidobacteriia	Acidobacteriales	Koribacteraceae	unclassified	unclassified
BulkSoil	208118	0.482989	-0.15393	2.48307	-0.0619874	0.950573	NA	two	Bacteria	Proteobacteria	Alphaproteobacteria	Rhizobiales	Hyphomicrobiaceae	Rhodoplanes	unclassified
BulkSoil	2081395	0	NA	NA	NA	NA	NA	two	Bacteria	Gemmatimonadetes	Gemm-5	unclassified	unclassified	unclassified	unclassified
BulkSoil	208220	1.11573	-0.893946	1.36581	-0.651362	0.514813	0.703096	two	Bacteria	Proteobacteria	Deltaproteobacteria	Desulfuromonadales	Geobacteraceae	Geobacter	unclassified
BulkSoil	208284	2.21759	-0.666308	1.38223	-0.482044	0.629775	0.819068	two	Bacteria	Proteobacteria	Betaproteobacteria	Burkholderiales	Comamonadaceae	Limnohabitans	unclassified
BulkSoil	208293	0	NA	NA	NA	NA	NA	two	Bacteria	Proteobacteria	Alphaproteobacteria	Rhizobiales	Hyphomicrobiaceae	Rhodoplanes	unclassified
BulkSoil	208359	0	NA	NA	NA	NA	NA	two	Archaea	Euryarchaeota	Methanomicrobia	YC-E6	unclassified	unclassified	unclassified
BulkSoil	208424	0.227418	-0.675926	2.56271	-0.263751	0.791972	NA	two	Bacteria	Proteobacteria	Betaproteobacteria	Burkholderiales	Comamonadaceae	unclassified	unclassified
BulkSoil	208514	1.26467	3.92776	1.2705	3.06291	0.00219198	0.00876151	two	Archaea	Euryarchaeota	Methanomicrobia	YC-E6	unclassified	unclassified	unclassified
BulkSoil	208645	0.214296	-1.45625	2.56234	-0.564087	0.572695	NA	two	Bacteria	Proteobacteria	Betaproteobacteria	MND1	unclassified	unclassified	unclassified
BulkSoil	208701	0	NA	NA	NA	NA	NA	two	Bacteria	Proteobacteria	Deltaproteobacteria	Myxococcales	unclassified	unclassified	unclassified
BulkSoil	208708	0.0442354	-0.135659	2.56271	-0.0529266	0.95779	NA	two	Bacteria	Planctomycetes	Planctomycetia	Pirellulales	Pirellulaceae	Pirellula	unclassified
BulkSoil	2087663	10.2974	-2.57761	1.68687	-8.36369	6.07848e-17	5.34514e-15	two	Bacteria	Proteobacteria	Betaproteobacteria	Neisseriales	Neisseriaceae	unclassified	unclassified
BulkSoil	208779	0.726966	3.18799	2.2361	1.35857	0.174282	0.315677	two	Bacteria	Proteobacteria	Alphaproteobacteria	Rhizobiales	unclassified	unclassified	unclassified
BulkSoil	2088818	1.31567	-3.8926	1.44631	-2.66205	0.00776675	0.0261992	two	Bacteria	Acidobacteria	Acidobacteria-6	iii1-15	unclassified	unclassified	unclassified
BulkSoil	209061	1.0207	-0.224235	1.1221	-0.202063	0.839867	0.962732	two	Bacteria	Acidobacteria	Acidobacteria-6	iii1-15	unclassified	unclassified	unclassified
BulkSoil	209233	0.392632	-2.06575	2.5251	-0.765415	0.444024	NA	two	Bacteria	Bacteroidetes	[Saprospirae]	[Saprospirales]	Chitinophagaceae	unclassified	unclassified
BulkSoil	209238	0.329578	2.01033	2.3785	0.809429	0.418268	NA	two	Bacteria	Acidobacteria	Acidobacteriia	Acidobacteriales	Koribacteraceae	unclassified	unclassified
BulkSoil	209310	0.0538504	-0.135659	2.56271	-0.052927	0.95779	NA	two	Bacteria	Proteobacteria	Betaproteobacteria	Rhodocyclales	Rhodocyclaceae	Sulfuritalea	unclassified
BulkSoil	209467	9.83581	5.1445	0.820911	6.07098	1.2713e-09	2.27998e-08	two	Bacteria	Acidobacteria	iii1-8	DS-18	unclassified	unclassified	unclassified
BulkSoil	209762	10.648	-1.39794	0.450278	-3.10313	0.00191486	0.0078465	two	Bacteria	Proteobacteria	Alphaproteobacteria	Caulobacterales	Caulobacteraceae	Phenylobacterium	unclassified
BulkSoil	209805	0.113709	-0.675926	2.56271	-0.263753	0.79197	NA	two	Bacteria	Planctomycetes	Planctomycetia	Pirellulales	Pirellulaceae	Pirellula	unclassified
BulkSoil	209825	4.70017	5.90578	0.947303	6.14619	7.93652e-10	1.54535e-08	two	Bacteria	Acidobacteria	Acidobacteriia	Acidobacteriales	Acidobacteriaceae	unclassified	unclassified
BulkSoil	209886	0.0885988	0.404608	2.56271	0.157884	0.874548	NA	two	Bacteria	Armatimonadetes	unclassified	unclassified	unclassified	unclassified	unclassified
BulkSoil	210067	2.34552	4.31753	1.04298	4.05463	5.02128e-05	0.000319814	two	Bacteria	Chloroflexi	Anaerolineae	SJA-15	unclassified	unclassified	unclassified
BulkSoil	210387	1.27674	-1.30535	0.87337	-1.48591	0.137302	0.263581	two	Bacteria	Proteobacteria	Alphaproteobacteria	Rhodospirillales	Rhodospirillaceae	unclassified	unclassified
BulkSoil	210485	2.52154	-2.41656	1.00909	-2.36539	0.0180109	0.0532514	two	Bacteria	Proteobacteria	Betaproteobacteria	Burkholderiales	Comamonadaceae	unclassified	unclassified
BulkSoil	210532	7.07005	6.67203	1.05684	6.22049	4.95616e-10	1.01583e-08	two	Bacteria	Chloroflexi	Anaerolineae	H39	unclassified	unclassified	unclassified
BulkSoil	210788	1.59071	4.20162	1.06331	3.88927	0.000100546	0.000595845	two	Bacteria	Verrucomicrobia	[Pedosphaerae]	[Pedosphaerales]	Ellin515	unclassified	unclassified
BulkSoil	210800	0.756404	0.607111	1.51059	0.403194	0.686806	0.868382	two	Bacteria	Proteobacteria	Alphaproteobacteria	Rhizobiales	Bradyrhizobiaceae	unclassified	unclassified
BulkSoil	210865	0	NA	NA	NA	NA	NA	two	Bacteria	Proteobacteria	Alphaproteobacteria	Rhodospirillales	Rhodospirillaceae	unclassified	unclassified
BulkSoil	211106	0.788025	-0.57013	2.1066	-0.270631	0.786674	0.945395	two	Bacteria	Proteobacteria	Alphaproteobacteria	Rhizobiales	Bradyrhizobiaceae	unclassified	unclassified
BulkSoil	211171	0.165559	-1.2124	2.56269	-0.480958	0.630547	NA	two	Bacteria	Proteobacteria	Betaproteobacteria	Burkholderiales	Comamonadaceae	unclassified	unclassified
BulkSoil	211309	0.371453	-0.752919	2.41777	-0.298777	0.765111	NA	two	Bacteria	Planctomycetes	Phycisphaerae	WD2101	unclassified	unclassified	unclassified
BulkSoil	211507	0.119974	-0.94606	2.56271	-0.380642	0.703469	NA	two	Bacteria	Actinobacteria	Actinobacteria	Actinomycetales	Nocardioidaceae	unclassified	unclassified
BulkSoil	211539	0.227976	-1.51558	2.56223	-0.583672	0.559441	NA	two	Bacteria	Actinobacteria	Actinobacteria	Actinomycetales	Streptomycetaceae	unclassified	unclassified
BulkSoil	211555	0.802131	3.46604	1.52654	2.24933	0.0244916	0.0681962	two	Bacteria	Proteobacteria	Alphaproteobacteria	Ellin329	unclassified	unclassified	unclassified
BulkSoil	211578	0.17775	-0.94606	2.56271	-0.428795	0.668073	NA	two	Bacteria	Acidobacteria	[Chloracidobacteria]	RB41	Ellin6075	unclassified	unclassified
BulkSoil	211593	0	NA	NA	NA	NA	NA	two	Bacteria	Proteobacteria	Gammaproteobacteria	Enterobacteriales	Enterobacteriaceae	unclassified	unclassified
BulkSoil	211600	1.43484	4.29388	1.43274	2.96166	0.0030599	0.0116834	two	Bacteria	Acidobacteria	Solibacteres	Solibacterales	Solibacteraceae	Candidatus_Solibacter	unclassified
BulkSoil	2116632	5.14508	3.64595	0.976033	3.68594	0.000227858	0.00122272	two	Bacteria	Acidobacteria	Holophagae	Holophagales	Holophagaceae	unclassified	unclassified
BulkSoil	211678	0.55958	2.9128	1.90962	1.50261	0.132938	0.257929	two	Bacteria	Acidobacteria	Acidobacteria-6	iii1-15	unclassified	unclassified	unclassified
BulkSoil	2116816	0	NA	NA	NA	NA	NA	two	Bacteria	Proteobacteria	Deltaproteobacteria	Bdellovibrionales	Bdellovibrionaceae	Bdellovibrio	unclassified
BulkSoil	211684	1.66506	2.40737	1.14902	2.11004	0.0348548	0.0913379	two	Bacteria	Acidobacteria	Acidobacteria-6	CCU21	unclassified	unclassified	unclassified
BulkSoil	211795	6.4484	-3.04615	1.08777	-2.78259	0.00539266	0.0191911	two	Bacteria	Firmicutes	Clostridia	Clostridiales	Lachnospiraceae	Coprococcus	unclassified
BulkSoil	211929	0.876133	3.77212	1.22005	3.06129	0.00220388	0.00878331	two	Bacteria	Acidobacteria	Acidobacteriia	Acidobacteriales	Koribacteraceae	unclassified	unclassified
BulkSoil	2119418	0.19016	-0.405792	2.56271	-0.158341	0.874188	NA	two	Bacteria	Proteobacteria	Gammaproteobacteria	Enterobacteriales	Enterobacteriaceae	unclassified	unclassified
BulkSoil	211950	0.0743736	-0.405792	2.56271	-0.158339	0.874189	NA	two	Bacteria	Gemmatimonadetes	Gemmatimonadetes	unclassified	unclassified	unclassified	unclassified
BulkSoil	211992	0.0404931	0.134475	2.56271	0.0524755	0.95815	NA	two	Bacteria	Planctomycetes	Phycisphaerae	WD2101	unclassified	unclassified	unclassified
BulkSoil	212027	0.617814	1.95327	1.51186	1.27571	0.202057	0.354446	two	Bacteria	Chloroflexi	Ellin6529	unclassified	unclassified	unclassified	unclassified
BulkSoil	212151	0.0952061	0.134475	2.56271	0.0524769	0.958149	NA	two	Bacteria	Proteobacteria	Alphaproteobacteria	unclassified	unclassified	unclassified	unclassified
BulkSoil	212186	0.221752	0.796328	2.45096	0.300116	0.764089	NA	two	Bacteria	Proteobacteria	Alphaproteobacteria	Rhizobiales	Bradyrhizobiaceae	unclassified	unclassified
BulkSoil	212223	0.768848	-3.20975	1.58284	-2.00734	0.0447137	0.111438	two	Bacteria	Proteobacteria	Alphaproteobacteria	Ellin329	unclassified	unclassified	unclassified
BulkSoil	212299	14.3303	-0.225786	1.27402	-0.177213	0.859341	0.962732	two	Bacteria	Proteobacteria	Alphaproteobacteria	Rhizobiales	Rhizobiaceae	unclassified	unclassified
BulkSoil	212644	0.188146	0.134475	2.56271	0.0524761	0.958149	NA	two	Bacteria	Acidobacteria	Solibacteres	Solibacterales	Solibacteraceae	Candidatus_Solibacter	unclassified
BulkSoil	212676	0.0923816	-0.675926	2.56271	-0.263755	0.791969	NA	two	Bacteria	Acidobacteria	Acidobacteria-6	iii1-15	unclassified	unclassified	unclassified
BulkSoil	212688	2.15642	-1.09756	1.46225	-0.750588	0.452901	0.64504	two	Bacteria	Proteobacteria	Alphaproteobacteria	Caulobacterales	Caulobacteraceae	unclassified	unclassified
BulkSoil	212776	0.0948165	-0.405792	2.56271	-0.158349	0.874182	NA	two	Bacteria	Proteobacteria	Alphaproteobacteria	Rhizobiales	Hyphomicrobiaceae	Rhodoplanes	unclassified
BulkSoil	213088	0.507097	-0.197876	1.98709	-0.099569	0.920687	NA	two	Bacteria	Proteobacteria	Alphaproteobacteria	Sphingomonadales	Sphingomonadaceae	Novosphingobium	unclassified
BulkSoil	213308	0.247687	-0.94606	2.56271	-0.380639	0.703471	NA	two	Bacteria	Chloroflexi	Thermomicrobia	JG30-KF-CM45	unclassified	unclassified	unclassified
BulkSoil	213519	0.98374	-1.84617	2.06832	-0.894777	0.370906	0.556768	two	Bacteria	Verrucomicrobia	[Spartobacteria]	[Chthoniobacterales]	[Chthoniobacteraceae]	DA101	unclassified
BulkSoil	213535	17.7258	7.47289	0.902141	8.17511	2.95604e-16	2.17788e-14	two	Bacteria	Actinobacteria	Actinobacteria	Actinomycetales	unclassified	unclassified	unclassified
BulkSoil	213587	0.778141	-3.27973	2.29264	-1.36739	0.171504	0.311409	two	Bacteria	Actinobacteria	Actinobacteria	Actinomycetales	Nocardioidaceae	unclassified	unclassified
BulkSoil	21368	0.151899	-0.135659	2.56271	-0.052923	0.957793	NA	two	Bacteria	Proteobacteria	Betaproteobacteria	SBla14	unclassified	unclassified	unclassified
BulkSoil	213772	0.658683	-0.199017	1.96658	-0.101187	0.919402	0.962732	two	Bacteria	Proteobacteria	Betaproteobacteria	Burkholderiales	Comamonadaceae	unclassified	unclassified
BulkSoil	214033	0.302019	-1.90841	2.56113	-0.676956	0.498434	NA	two	Bacteria	Actinobacteria	Thermoleophilia	Solirubrobacterales	unclassified	unclassified	unclassified
BulkSoil	214128	1.7328	0.704723	0.741066	0.942156	0.346113	0.528277	two	Bacteria	Actinobacteria	Thermoleophilia	Gaiellales	Gaiellaceae	unclassified	unclassified
BulkSoil	214306	0.208213	-1.20832	2.56262	-0.508655	0.610994	NA	two	Bacteria	Verrucomicrobia	[Spartobacteria]	[Chthoniobacterales]	[Chthoniobacteraceae]	unclassified	unclassified
BulkSoil	214584	0.862108	0.621633	1.2136	0.508536	0.611077	0.802021	two	Bacteria	Proteobacteria	Betaproteobacteria	Ellin6067	unclassified	unclassified	unclassified
BulkSoil	214676	0.340721	-0.43349	2.53022	-0.17132	0.863972	NA	two	Bacteria	Gemmatimonadetes	Gemmatimonadetes	N1423WL	unclassified	unclassified	unclassified
BulkSoil	214718	5.85732	4.37175	0.697302	6.16493	7.05122e-10	1.40304e-08	two	Bacteria	Actinobacteria	Actinobacteria	unclassified	unclassified	unclassified	unclassified
BulkSoil	214749	0.255874	-0.964053	2.06141	-0.467661	0.640027	NA	two	Bacteria	Proteobacteria	Betaproteobacteria	MND1	unclassified	unclassified	unclassified
BulkSoil	214806	2.02648	5.1299	1.30227	3.87607	0.000106156	0.000622323	two	Bacteria	Actinobacteria	Thermoleophilia	Gaiellales	unclassified	unclassified	unclassified
BulkSoil	215003	1.20617	2.00659	1.35999	1.44993	0.147077	0.278039	two	Bacteria	Actinobacteria	Acidimicrobiia	Acidimicrobiales	unclassified	unclassified	unclassified
BulkSoil	215229	0.237439	0.695173	2.56258	0.302936	0.761939	NA	two	Bacteria	Proteobacteria	Betaproteobacteria	Ellin6067	unclassified	unclassified	unclassified
BulkSoil	21532	0.455647	-0.135659	2.56271	-0.0529246	0.957792	NA	two	Bacteria	Proteobacteria	Betaproteobacteria	Rhodocyclales	Rhodocyclaceae	Uliginosibacterium	unclassified
BulkSoil	215363	0	NA	NA	NA	NA	NA	two	Bacteria	OD1	SM2F11	unclassified	unclassified	unclassified	unclassified
BulkSoil	215379	0.474014	-1.4151	1.85067	-0.764561	0.444533	NA	two	Bacteria	Chloroflexi	Anaerolineae	SBR1031	oc28	unclassified	unclassified
BulkSoil	215388	0	NA	NA	NA	NA	NA	two	Bacteria	Proteobacteria	Alphaproteobacteria	Rhizobiales	Hyphomicrobiaceae	Rhodoplanes	unclassified
BulkSoil	215477	1.05989	1.30624	1.50444	0.86212	0.388621	0.577005	two	Bacteria	Acidobacteria	Acidobacteria-6	iii1-15	unclassified	unclassified	unclassified
BulkSoil	215575	0.25195	-0.954851	2.55921	-0.414831	0.678266	NA	two	Bacteria	Acidobacteria	[Chloracidobacteria]	RB41	unclassified	unclassified	unclassified
BulkSoil	215591	0.973703	3.11676	1.22973	2.53891	0.0111199	0.0353709	two	Bacteria	Planctomycetes	Phycisphaerae	WD2101	unclassified	unclassified	unclassified
BulkSoil	215656	0.535362	1.75227	1.921	0.906158	0.364852	NA	two	Bacteria	Acidobacteria	Acidobacteriia	Acidobacteriales	Koribacteraceae	unclassified	unclassified
BulkSoil	215825	0.129048	-0.135659	2.56271	-0.0529208	0.957795	NA	two	Bacteria	Proteobacteria	Alphaproteobacteria	Ellin329	unclassified	unclassified	unclassified
BulkSoil	215959	1.05511	3.50668	1.41977	2.43996	0.0146887	0.04454	two	Bacteria	Planctomycetes	Phycisphaerae	Pla1	unclassified	unclassified	unclassified
BulkSoil	2161699	0.564376	-2.83643	1.72534	-1.62116	0.104983	0.217987	two	Bacteria	Proteobacteria	Alphaproteobacteria	Rhodospirillales	unclassified	unclassified	unclassified
BulkSoil	216191	6.94464	-6.74161	1.0923	-6.08548	1.16146e-09	2.11075e-08	two	Bacteria	Planctomycetes	Phycisphaerae	WD2101	unclassified	unclassified	unclassified
BulkSoil	216219	0.0313496	0.134475	2.56271	0.0524755	0.95815	NA	two	Bacteria	Armatimonadetes	SJA-176	RB046	unclassified	unclassified	unclassified
BulkSoil	216350	0	NA	NA	NA	NA	NA	two	Bacteria	Bacteroidetes	[Saprospirae]	[Saprospirales]	Chitinophagaceae	unclassified	unclassified
BulkSoil	216375	11.5486	-4.61997	0.664343	-6.89071	5.55154e-12	1.54424e-10	two	Bacteria	Planctomycetes	Phycisphaerae	WD2101	unclassified	unclassified	unclassified
BulkSoil	216418	2.75387	-4.73067	0.982875	-4.735	2.19055e-06	2.0446e-05	two	Bacteria	Proteobacteria	Betaproteobacteria	Ellin6067	unclassified	unclassified	unclassified
BulkSoil	216497	2.31149	-4.92012	1.28285	-3.78696	0.0001525	0.000866075	two	Bacteria	Firmicutes	Bacilli	Bacillales	Planococcaceae	Sporosarcina	ginsengi
BulkSoil	216549	0.100192	-0.675926	2.56271	-0.263755	0.791969	NA	two	Bacteria	Acidobacteria	[Chloracidobacteria]	RB41	unclassified	unclassified	unclassified
BulkSoil	216748	0	NA	NA	NA	NA	NA	two	Bacteria	Proteobacteria	Alphaproteobacteria	Rhizobiales	Hyphomicrobiaceae	Rhodoplanes	unclassified
BulkSoil	216805	0.17475	0.394427	2.56269	0.138112	0.890152	NA	two	Bacteria	Proteobacteria	Alphaproteobacteria	Rhizobiales	Bradyrhizobiaceae	unclassified	unclassified
BulkSoil	216823	0.416261	-1.15139	2.04625	-0.553868	0.579669	NA	two	Bacteria	Proteobacteria	Alphaproteobacteria	Caulobacterales	Caulobacteraceae	unclassified	unclassified
BulkSoil	216828	2.95664	-0.591049	1.99213	-0.296681	0.76671	0.931895	two	Bacteria	Verrucomicrobia	Opitutae	Opitutales	Opitutaceae	unclassified	unclassified
BulkSoil	216839	0.135374	0.134475	2.56271	0.0524734	0.958151	NA	two	Bacteria	Chloroflexi	TK10	AKYG885	Dolo_23	unclassified	unclassified
BulkSoil	216925	0.0629143	-0.405792	2.56271	-0.158341	0.874188	NA	two	Bacteria	Acidobacteria	[Chloracidobacteria]	RB41	unclassified	unclassified	unclassified
BulkSoil	217030	0.500194	-2.15533	1.93239	-1.10357	0.26978	NA	two	Bacteria	Proteobacteria	Alphaproteobacteria	unclassified	unclassified	unclassified	unclassified
BulkSoil	217034	0.32648	-0.94995	2.54611	-0.344833	0.73022	NA	two	Bacteria	Actinobacteria	Acidimicrobiia	Acidimicrobiales	unclassified	unclassified	unclassified
BulkSoil	217201	0.539772	1.92171	1.82101	1.04606	0.295534	NA	two	Bacteria	Proteobacteria	Alphaproteobacteria	Rhodospirillales	Rhodospirillaceae	unclassified	unclassified
BulkSoil	2172155	0.538737	-0.154375	2.48033	-0.0622282	0.950381	NA	two	Bacteria	Proteobacteria	Betaproteobacteria	Burkholderiales	Comamonadaceae	Limnohabitans	unclassified
BulkSoil	217303	0.013517	-0.135659	2.56271	-0.0529294	0.957788	NA	two	Bacteria	Elusimicrobia	Elusimicrobia	IIb	unclassified	unclassified	unclassified
BulkSoil	217315	0.482023	-2.64139	2.3303	-1.0898	0.275803	NA	two	Bacteria	Proteobacteria	Deltaproteobacteria	Myxococcales	Haliangiaceae	unclassified	unclassified
BulkSoil	217325	0.978425	1.55858	1.70284	0.921265	0.356912	0.539923	two	Bacteria	Proteobacteria	Deltaproteobacteria	Myxococcales	Haliangiaceae	unclassified	unclassified
BulkSoil	217328	1.17256	-4.24514	1.80708	-2.3052	0.0211554	0.0607687	two	Bacteria	Proteobacteria	Deltaproteobacteria	Myxococcales	Haliangiaceae	unclassified	unclassified
BulkSoil	217349	0.264303	0.677059	2.55684	0.257542	0.79676	NA	two	Bacteria	Planctomycetes	BD7-11	unclassified	unclassified	unclassified	unclassified
BulkSoil	217388	0.236765	0.179726	2.23424	0.0804444	0.935884	NA	two	Bacteria	Gemmatimonadetes	Gemmatimonadetes	Gemmatimonadales	Ellin5301	unclassified	unclassified
BulkSoil	217392	1.30019	4.05336	1.56425	2.56831	0.0102195	0.0329685	two	Bacteria	Actinobacteria	Thermoleophilia	Solirubrobacterales	Conexibacteraceae	unclassified	unclassified
BulkSoil	217402	1.27043	-0.0922295	2.3902	-0.0696323	0.944486	0.962732	two	Bacteria	Proteobacteria	Betaproteobacteria	Burkholderiales	Comamonadaceae	unclassified	unclassified
BulkSoil	217403	3.25906	5.61189	1.0299	5.36013	8.31598e-08	1.03043e-06	two	Bacteria	Planctomycetes	Phycisphaerae	WD2101	unclassified	unclassified	unclassified
BulkSoil	2174310	0.773562	-1.45557	2.28922	-0.627129	0.530574	0.71886	two	Bacteria	Proteobacteria	Gammaproteobacteria	Xanthomonadales	Xanthomonadaceae	unclassified	unclassified
BulkSoil	2174311	0.137325	-0.135659	2.56271	-0.0529227	0.957794	NA	two	Bacteria	Proteobacteria	Betaproteobacteria	Burkholderiales	Comamonadaceae	unclassified	unclassified
BulkSoil	217448	0.391423	-2.27086	2.37664	-0.921346	0.35687	NA	two	Bacteria	Actinobacteria	Thermoleophilia	Solirubrobacterales	unclassified	unclassified	unclassified
BulkSoil	217506	0.46836	-2.19028	2.15905	-1.0032	0.315762	NA	two	Bacteria	Proteobacteria	Betaproteobacteria	Burkholderiales	Oxalobacteraceae	unclassified	unclassified
BulkSoil	217548	0.173612	-1.43031	2.56239	-0.499311	0.61756	NA	two	Bacteria	Actinobacteria	Thermoleophilia	Solirubrobacterales	unclassified	unclassified	unclassified
BulkSoil	217650	0.181433	0.674655	2.5626	0.253213	0.800104	NA	two	Bacteria	Verrucomicrobia	[Pedosphaerae]	[Pedosphaerales]	Ellin515	unclassified	unclassified
BulkSoil	217684	0.0671837	0.404608	2.56271	0.157884	0.874548	NA	two	Bacteria	Chloroflexi	TK10	AKYG885	5B-12	unclassified	unclassified
BulkSoil	217700	0	NA	NA	NA	NA	NA	two	Bacteria	Armatimonadetes	[Fimbriimonadia]	[Fimbriimonadales]	[Fimbriimonadaceae]	Fimbriimonas	unclassified
BulkSoil	217746	1.07145	1.44679	1.10202	1.29851	0.194113	0.344211	two	Bacteria	Chloroflexi	Ellin6529	unclassified	unclassified	unclassified	unclassified
BulkSoil	217748	0.173846	-0.405792	2.56271	-0.158336	0.874192	NA	two	Bacteria	Proteobacteria	Deltaproteobacteria	Myxococcales	unclassified	unclassified	unclassified
BulkSoil	217798	9.37683	-6.54208	0.960904	-6.65402	2.85198e-11	7.06773e-10	two	Bacteria	Proteobacteria	Alphaproteobacteria	Rhodospirillales	Rhodospirillaceae	unclassified	unclassified
BulkSoil	217880	2.35769	-1.76225	0.748026	-2.34266	0.019147	0.0559428	two	Bacteria	Actinobacteria	Thermoleophilia	Solirubrobacterales	unclassified	unclassified	unclassified
BulkSoil	217883	0.108351	-0.675926	2.56271	-0.263753	0.79197	NA	two	Bacteria	Verrucomicrobia	[Pedosphaerae]	[Pedosphaerales]	unclassified	unclassified	unclassified
BulkSoil	217917	3.74826	2.54347	0.825465	3.06043	0.00221018	0.00879553	two	Bacteria	Chloroflexi	Chloroflexi	[Roseiflexales]	[Kouleothrixaceae]	unclassified	unclassified
BulkSoil	217929	1.04561	-3.21217	1.42129	-2.25597	0.0240725	0.0671665	two	Bacteria	Verrucomicrobia	[Pedosphaerae]	[Pedosphaerales]	unclassified	unclassified	unclassified
BulkSoil	217972	1.27562	-4.42824	1.42861	-3.07023	0.00213892	0.00857455	two	Bacteria	Acidobacteria	Sva0725	Sva0725	unclassified	unclassified	unclassified
BulkSoil	218005	0	NA	NA	NA	NA	NA	two	Bacteria	Proteobacteria	Deltaproteobacteria	Bdellovibrionales	Bacteriovoracaceae	unclassified	unclassified
BulkSoil	218032	0.349573	0.94228	1.79791	0.520627	0.602626	NA	two	Bacteria	Verrucomicrobia	[Pedosphaerae]	[Pedosphaerales]	unclassified	unclassified	unclassified
BulkSoil	218116	0.136601	-0.675926	2.56271	-0.263751	0.791972	NA	two	Bacteria	Verrucomicrobia	[Pedosphaerae]	[Pedosphaerales]	Ellin517	unclassified	unclassified
BulkSoil	218154	4.46952	-0.0525046	2.56271	-0.0529153	0.957799	0.962732	two	Bacteria	Proteobacteria	Alphaproteobacteria	Rhizobiales	Rhizobiaceae	unclassified	unclassified
BulkSoil	2181556	0.052147	-0.135659	2.56271	-0.0529268	0.95779	NA	two	Bacteria	Proteobacteria	Deltaproteobacteria	Myxococcales	unclassified	unclassified	unclassified
BulkSoil	218162	2.50328	4.00314	1.21965	3.24108	0.00119079	0.00518543	two	Bacteria	Acidobacteria	iii1-8	DS-18	unclassified	unclassified	unclassified
BulkSoil	218235	1.10224	-4.34218	1.38751	-3.09436	0.00197236	0.00800099	two	Bacteria	Gemmatimonadetes	Gemmatimonadetes	Ellin5290	unclassified	unclassified	unclassified
BulkSoil	218239	0.193846	-1.46719	2.56232	-0.533259	0.593854	NA	two	Bacteria	Proteobacteria	Betaproteobacteria	unclassified	unclassified	unclassified	unclassified
BulkSoil	218246	1.43217	0.117562	1.01324	0.115071	0.908389	0.962732	two	Bacteria	Proteobacteria	Betaproteobacteria	MND1	unclassified	unclassified	unclassified
BulkSoil	218401	2.76144	3.60653	1.09921	3.28668	0.00101377	0.0045156	two	Bacteria	Proteobacteria	Deltaproteobacteria	Myxococcales	Haliangiaceae	unclassified	unclassified
BulkSoil	218456	9.351	-0.87341	0.808357	-1.08403	0.27835	0.446605	two	Bacteria	Verrucomicrobia	[Pedosphaerae]	[Pedosphaerales]	unclassified	unclassified	unclassified
BulkSoil	218467	0.82231	3.62403	1.30624	2.75412	0.00588503	0.0207805	two	Bacteria	Acidobacteria	Acidobacteria-6	iii1-15	unclassified	unclassified	unclassified
BulkSoil	218478	0	NA	NA	NA	NA	NA	two	Bacteria	Acidobacteria	BPC102	MVS-40	unclassified	unclassified	unclassified
BulkSoil	218567	0.249404	0.151522	2.44034	0.0687273	0.945207	NA	two	Bacteria	Proteobacteria	Deltaproteobacteria	Myxococcales	unclassified	unclassified	unclassified
BulkSoil	218592	1.87201	-2.81108	1.20187	-2.31773	0.0204642	0.0591574	two	Bacteria	Planctomycetes	Phycisphaerae	WD2101	unclassified	unclassified	unclassified
BulkSoil	218620	0.791171	-2.92163	2.4727	-1.10518	0.26908	0.436354	two	Bacteria	Gemmatimonadetes	Gemm-3	unclassified	unclassified	unclassified	unclassified
BulkSoil	218719	0.36042	2.13838	2.17852	0.961582	0.33626	NA	two	Bacteria	Planctomycetes	Planctomycetia	Gemmatales	Gemmataceae	Gemmata	unclassified
BulkSoil	218730	0.550074	2.45576	2.04565	1.18715	0.235168	NA	two	Bacteria	Acidobacteria	Acidobacteriia	Acidobacteriales	Acidobacteriaceae	unclassified	unclassified
BulkSoil	218957	0.570151	2.85061	1.72389	1.63957	0.101094	0.212149	two	Bacteria	Acidobacteria	iii1-8	32-20	unclassified	unclassified	unclassified
BulkSoil	219034	2.27984	0.958272	1.01923	0.936002	0.349272	0.531018	two	Bacteria	Acidobacteria	Acidobacteria-6	iii1-15	unclassified	unclassified	unclassified
BulkSoil	2190672	0.63259	0.885514	2.05543	0.421553	0.673351	0.856919	two	Bacteria	Bacteroidetes	Flavobacteriia	Flavobacteriales	Flavobacteriaceae	Flavobacterium	unclassified
BulkSoil	219078	1.0828	3.4111	1.26898	2.67408	0.00749339	0.0253988	two	Bacteria	Proteobacteria	Betaproteobacteria	SC-I-84	unclassified	unclassified	unclassified
BulkSoil	219243	1.93374	-3.19614	1.23559	-2.60169	0.00927659	0.0303577	two	Bacteria	Bacteroidetes	Sphingobacteriia	Sphingobacteriales	unclassified	unclassified	unclassified
BulkSoil	219282	2.02051	-1.90459	0.912252	-2.07502	0.0379845	0.0973783	two	Bacteria	Proteobacteria	Betaproteobacteria	Ellin6067	unclassified	unclassified	unclassified
BulkSoil	219330	0.0626262	-0.135659	2.56271	-0.0529365	0.957782	NA	two	Bacteria	Actinobacteria	Thermoleophilia	Solirubrobacterales	unclassified	unclassified	unclassified
BulkSoil	219369	0.750104	0.204031	1.83264	0.111342	0.911345	0.962732	two	Bacteria	Proteobacteria	Deltaproteobacteria	Myxococcales	unclassified	unclassified	unclassified
BulkSoil	2193690	0.177787	-0.135659	2.56271	-0.0529212	0.957795	NA	two	Bacteria	Proteobacteria	Deltaproteobacteria	Myxococcales	unclassified	unclassified	unclassified
BulkSoil	2194048	0.0137311	-0.135659	2.56271	-0.0529294	0.957788	NA	two	Bacteria	Acidobacteria	Acidobacteria-6	iii1-15	RB40	unclassified	unclassified
BulkSoil	219534	0.47593	-1.79161	2.02075	-0.885691	0.375784	NA	two	Bacteria	Bacteroidetes	[Saprospirae]	[Saprospirales]	Chitinophagaceae	unclassified	unclassified
BulkSoil	219702	2.46703	2.47754	0.8022	3.05567	0.00224558	0.00892339	two	Bacteria	Acidobacteria	iii1-8	DS-18	unclassified	unclassified	unclassified
BulkSoil	219721	0.160206	-0.94606	2.56271	-0.3527	0.724313	NA	two	Bacteria	Actinobacteria	Actinobacteria	Actinomycetales	Streptomycetaceae	Streptomyces	unclassified
BulkSoil	219743	4.08227	4.79473	0.929317	5.0126	5.36982e-07	5.78583e-06	two	Bacteria	Actinobacteria	Actinobacteria	Actinomycetales	Micromonosporaceae	unclassified	unclassified
BulkSoil	2199910	0.201925	1.14987	2.56191	0.421713	0.673234	NA	two	Bacteria	Actinobacteria	Actinobacteria	Actinomycetales	Intrasporangiaceae	unclassified	unclassified
BulkSoil	220011	1.27956	-0.868098	0.981942	-0.881639	0.377972	0.565196	two	Bacteria	Proteobacteria	Betaproteobacteria	Ellin6067	unclassified	unclassified	unclassified
BulkSoil	220013	7.29355	7.0666	0.935412	7.4036	1.32545e-13	4.88267e-12	two	Bacteria	Actinobacteria	Thermoleophilia	Gaiellales	Gaiellaceae	unclassified	unclassified
BulkSoil	2200131	3.35769	-3.7351	0.804637	-4.56095	5.09222e-06	4.31099e-05	two	Bacteria	Proteobacteria	Betaproteobacteria	Burkholderiales	Oxalobacteraceae	unclassified	unclassified
BulkSoil	2200137	1.72374	-3.93314	1.20699	-3.21657	0.00129732	0.00553444	two	Bacteria	Proteobacteria	Betaproteobacteria	Burkholderiales	Oxalobacteraceae	unclassified	unclassified
BulkSoil	220050	0.243852	1.22623	2.07372	0.580333	0.56169	NA	two	Bacteria	Elusimicrobia	Elusimicrobia	MVP-88	unclassified	unclassified	unclassified
BulkSoil	220201	27.888	7.74948	1.05635	7.20988	5.60011e-13	1.83927e-11	two	Bacteria	Acidobacteria	Acidobacteriia	Acidobacteriales	Koribacteraceae	Candidatus_Koribacter	versatilis
BulkSoil	2202125	0.280842	-0.17844	2.26869	-0.0786516	0.93731	NA	two	Bacteria	Acidobacteria	Acidobacteria-6	iii1-15	unclassified	unclassified	unclassified
BulkSoil	220256	0.194661	0.318677	2.56254	0.0843687	0.932763	NA	two	Bacteria	Proteobacteria	Deltaproteobacteria	Myxococcales	unclassified	unclassified	unclassified
BulkSoil	220297	0.864108	-2.89013	1.76109	-1.6081	0.107812	0.222127	two	Bacteria	Firmicutes	Bacilli	Bacillales	Bacillaceae	Bacillus	unclassified
BulkSoil	220353	8.20962	-3.9393	0.743961	-5.24335	1.57686e-07	1.87708e-06	two	Bacteria	Chloroflexi	Chloroflexi	[Roseiflexales]	[Kouleothrixaceae]	unclassified	unclassified
BulkSoil	220364	0.715427	-0.892682	1.51713	-0.583691	0.559428	0.748651	two	Bacteria	Verrucomicrobia	[Spartobacteria]	[Chthoniobacterales]	[Chthoniobacteraceae]	unclassified	unclassified
BulkSoil	220368	0.773555	0.261943	1.33413	0.195046	0.845357	0.962732	two	Bacteria	Verrucomicrobia	[Pedosphaerae]	[Pedosphaerales]	Ellin515	unclassified	unclassified
BulkSoil	220439	24.1935	-4.08417	0.533828	-7.63242	2.30392e-14	1.15834e-12	two	Bacteria	Actinobacteria	Actinobacteria	Actinomycetales	Geodermatophilaceae	unclassified	unclassified
BulkSoil	220524	2.11608	4.1411	1.13823	3.56468	0.000364303	0.00184589	two	Bacteria	Actinobacteria	Actinobacteria	Actinomycetales	Nakamurellaceae	unclassified	unclassified
BulkSoil	220531	0.881836	2.28658	1.24493	1.8235	0.0682283	0.155121	two	Bacteria	Proteobacteria	Deltaproteobacteria	Desulfuromonadales	Geobacteraceae	Geobacter	unclassified
BulkSoil	220551	1.30224	-2.49626	1.01756	-2.41798	0.0156071	0.0472198	two	Bacteria	Proteobacteria	Betaproteobacteria	Ellin6067	unclassified	unclassified	unclassified
BulkSoil	220676	0.48105	-1.21872	1.57023	-0.770812	0.440818	NA	two	Bacteria	Planctomycetes	Planctomycetia	Gemmatales	Isosphaeraceae	unclassified	unclassified
BulkSoil	220686	4.13967	-1.36262	0.750735	-1.81194	0.0699957	0.158347	two	Bacteria	Proteobacteria	Betaproteobacteria	Rhodocyclales	Rhodocyclaceae	unclassified	unclassified
BulkSoil	220715	0.539329	-2.8319	2.11907	-1.31092	0.189884	NA	two	Bacteria	Proteobacteria	Alphaproteobacteria	Rhizobiales	Methylobacteriaceae	Methylobacterium	organophilum
BulkSoil	220719	1.46044	4.44833	1.17592	3.73529	0.000187499	0.00103466	two	Bacteria	Planctomycetes	Phycisphaerae	WD2101	unclassified	unclassified	unclassified
BulkSoil	2209903	0	NA	NA	NA	NA	NA	two	Bacteria	Proteobacteria	Betaproteobacteria	Burkholderiales	Oxalobacteraceae	unclassified	unclassified
BulkSoil	221212	0.693237	2.41984	1.56422	1.51988	0.128541	0.251301	two	Bacteria	Verrucomicrobia	[Pedosphaerae]	[Pedosphaerales]	Ellin515	unclassified	unclassified
BulkSoil	221251	0.0500958	-0.405792	2.56271	-0.158343	0.874186	NA	two	Bacteria	Verrucomicrobia	[Pedosphaerae]	[Pedosphaerales]	unclassified	unclassified	unclassified
BulkSoil	221334	0.539718	-1.83912	2.36575	-0.738311	0.460325	NA	two	Bacteria	Verrucomicrobia	[Spartobacteria]	[Chthoniobacterales]	[Chthoniobacteraceae]	unclassified	unclassified
BulkSoil	2213383	0.525711	-3.16495	1.86488	-1.67301	0.0943261	NA	two	Bacteria	Acidobacteria	Acidobacteria-6	iii1-15	unclassified	unclassified	unclassified
BulkSoil	221349	0.181409	-1.20836	2.56261	-0.445566	0.655911	NA	two	Bacteria	Gemmatimonadetes	Gemmatimonadetes	N1423WL	unclassified	unclassified	unclassified
BulkSoil	221621	0.0881878	-0.135659	2.56271	-0.0529243	0.957792	NA	two	Bacteria	Elusimicrobia	Elusimicrobia	MVP-88	unclassified	unclassified	unclassified
BulkSoil	2216488	0.191999	-0.405792	2.56271	-0.158335	0.874193	NA	two	Bacteria	Gemmatimonadetes	Gemmatimonadetes	Ellin5290	unclassified	unclassified	unclassified
BulkSoil	2216489	0	NA	NA	NA	NA	NA	two	Bacteria	Acidobacteria	[Chloracidobacteria]	RB41	Ellin6075	unclassified	unclassified
BulkSoil	2216508	7.79082	1.80629	0.578683	3.1137	0.00184758	0.00760799	two	Bacteria	Proteobacteria	Betaproteobacteria	Ellin6067	unclassified	unclassified	unclassified
BulkSoil	221695	1.05931	2.71393	1.39216	1.92517	0.0542081	0.129852	two	Bacteria	Acidobacteria	Acidobacteriia	Acidobacteriales	Koribacteraceae	unclassified	unclassified
BulkSoil	221791	0.0966764	0.404608	2.56271	0.157884	0.874548	NA	two	Bacteria	Acidobacteria	iii1-8	32-20	unclassified	unclassified	unclassified
BulkSoil	221811	0.381792	0.943487	2.15351	0.436568	0.662425	NA	two	Bacteria	Armatimonadetes	[Fimbriimonadia]	[Fimbriimonadales]	[Fimbriimonadaceae]	Fimbriimonas	unclassified
BulkSoil	221845	0.350262	1.91253	2.19867	0.856867	0.391518	NA	two	Bacteria	Acidobacteria	Solibacteres	Solibacterales	Solibacteraceae	Candidatus_Solibacter	unclassified
BulkSoil	221903	0.103063	-0.135659	2.56271	-0.0529238	0.957793	NA	two	Bacteria	Proteobacteria	Betaproteobacteria	A21b	UD5	unclassified	unclassified
BulkSoil	222088	0.227723	0.134475	2.56271	0.0524773	0.958148	NA	two	Bacteria	Proteobacteria	Alphaproteobacteria	Rhodospirillales	Rhodospirillaceae	unclassified	unclassified
BulkSoil	222183	0.487144	-1.70854	2.32627	-0.708049	0.478915	NA	two	Bacteria	Proteobacteria	Alphaproteobacteria	Sphingomonadales	Sphingomonadaceae	unclassified	unclassified
BulkSoil	222300	0	NA	NA	NA	NA	NA	two	Bacteria	Planctomycetes	C6	MVS-107	unclassified	unclassified	unclassified
BulkSoil	222350	2.10282	4.49355	1.15248	3.83635	0.000124879	0.000719703	two	Bacteria	Proteobacteria	Alphaproteobacteria	Rhizobiales	Hyphomicrobiaceae	Rhodoplanes	unclassified
BulkSoil	222403	0.378288	-1.74549	2.21517	-0.785273	0.432294	NA	two	Bacteria	Acidobacteria	Acidobacteriia	Acidobacteriales	Koribacteraceae	Candidatus_Koribacter	unclassified
BulkSoil	222488	0.0368098	-0.135659	2.56271	-0.0529277	0.95779	NA	two	Bacteria	Elusimicrobia	Endomicrobia	unclassified	unclassified	unclassified	unclassified
BulkSoil	222489	0.539713	0.920216	1.93604	0.46805	0.639749	NA	two	Bacteria	Proteobacteria	Deltaproteobacteria	Desulfuromonadales	Geobacteraceae	Geobacter	unclassified
BulkSoil	222649	0.0729531	-0.405792	2.56271	-0.15834	0.874189	NA	two	Bacteria	Proteobacteria	Betaproteobacteria	MND1	unclassified	unclassified	unclassified
BulkSoil	222755	0.166761	-0.675926	2.56271	-0.263749	0.791973	NA	two	Bacteria	Actinobacteria	Acidimicrobiia	Acidimicrobiales	C111	unclassified	unclassified
BulkSoil	222900	1.48489	2.87978	1.22432	2.34666	0.0189424	0.0554043	two	Bacteria	Proteobacteria	Deltaproteobacteria	Myxococcales	Polyangiaceae	unclassified	unclassified
BulkSoil	222914	1.31367	1.68286	1.13508	1.4661	0.142622	0.271539	two	Bacteria	Verrucomicrobia	[Pedosphaerae]	[Pedosphaerales]	Ellin515	unclassified	unclassified
BulkSoil	222985	1.46288	4.18946	1.26511	3.27784	0.00104604	0.0046366	two	Bacteria	Acidobacteria	Acidobacteriia	Acidobacteriales	Koribacteraceae	unclassified	unclassified
BulkSoil	223020	0.163457	0.923254	2.56244	0.325125	0.745086	NA	two	Bacteria	Proteobacteria	Alphaproteobacteria	Rhodospirillales	Rhodospirillaceae	unclassified	unclassified
BulkSoil	223097	2.50908	-5.43706	1.4331	-3.74023	0.000183852	0.00101659	two	Bacteria	Proteobacteria	Betaproteobacteria	Burkholderiales	Oxalobacteraceae	unclassified	unclassified
BulkSoil	223175	85.1058	7.58382	0.65928	11.2835	1.5829e-29	8.62997e-27	two	Bacteria	Acidobacteria	iii1-8	DS-18	unclassified	unclassified	unclassified
BulkSoil	223186	0.126533	-0.675926	2.56271	-0.263751	0.791972	NA	two	Bacteria	Acidobacteria	Acidobacteriia	Acidobacteriales	Koribacteraceae	unclassified	unclassified
BulkSoil	223220	1.13053	2.8326	1.34537	2.07343	0.0381321	0.097604	two	Bacteria	Acidobacteria	Solibacteres	Solibacterales	Solibacteraceae	Candidatus_Solibacter	unclassified
BulkSoil	223221	1.65282	4.50571	1.09868	4.05241	5.0693e-05	0.000322119	two	Bacteria	Acidobacteria	Acidobacteriia	Acidobacteriales	Koribacteraceae	Candidatus_Koribacter	unclassified
BulkSoil	223251	1.19868	2.09596	1.17546	1.75744	0.0788424	0.17431	two	Bacteria	Planctomycetes	Phycisphaerae	WD2101	unclassified	unclassified	unclassified
BulkSoil	223286	0.225478	0.383292	2.43856	0.148877	0.881651	NA	two	Bacteria	Proteobacteria	Alphaproteobacteria	Rhodospirillales	Acetobacteraceae	unclassified	unclassified
BulkSoil	223302	2.90346	4.59804	0.998878	4.53594	5.73483e-06	4.75171e-05	two	Bacteria	Proteobacteria	Betaproteobacteria	SC-I-84	unclassified	unclassified	unclassified
BulkSoil	223418	1.78179	-4.12348	1.12309	-3.60308	0.000314467	0.00162973	two	Bacteria	Actinobacteria	Actinobacteria	Actinomycetales	Geodermatophilaceae	unclassified	unclassified
BulkSoil	2234401	0.357854	-2.07782	2.52516	-0.766011	0.44367	NA	two	Bacteria	Actinobacteria	Actinobacteria	Actinomycetales	Microbacteriaceae	unclassified	unclassified
BulkSoil	2234409	0.276935	-1.74197	2.56154	-0.626429	0.531033	NA	two	Bacteria	Actinobacteria	Actinobacteria	Actinomycetales	Microbacteriaceae	unclassified	unclassified
BulkSoil	223441	1.0338	3.16016	1.37056	2.25926	0.0238669	0.066864	two	Bacteria	Actinobacteria	Acidimicrobiia	Acidimicrobiales	unclassified	unclassified	unclassified
BulkSoil	223474	1.34079	-4.1099	1.68636	-2.40942	0.0159778	0.0479229	two	Bacteria	Proteobacteria	Deltaproteobacteria	MIZ46	unclassified	unclassified	unclassified
BulkSoil	223520	2.61885	-2.2658	0.881407	-2.55449	0.0106342	0.0340387	two	Bacteria	Acidobacteria	Acidobacteria-6	iii1-15	unclassified	unclassified	unclassified
BulkSoil	223529	0.282601	0.873351	2.21034	0.389804	0.696682	NA	two	Bacteria	Acidobacteria	Solibacteres	Solibacterales	Solibacteraceae	Candidatus_Solibacter	unclassified
BulkSoil	223625	0.499128	2.34647	2.15177	1.07162	0.283892	NA	two	Bacteria	Acidobacteria	Acidobacteriia	Acidobacteriales	Koribacteraceae	unclassified	unclassified
BulkSoil	223634	0	NA	NA	NA	NA	NA	two	Bacteria	Planctomycetes	Planctomycetia	Pirellulales	Pirellulaceae	unclassified	unclassified
BulkSoil	223655	20.1376	-3.07345	0.404251	-7.59082	3.1788e-14	1.46364e-12	two	Bacteria	Planctomycetes	Phycisphaerae	WD2101	unclassified	unclassified	unclassified
BulkSoil	223701	1.44304	2.89422	1.04745	2.70997	0.00672901	0.0233079	two	Bacteria	Chloroflexi	Anaerolineae	SBR1031	oc28	unclassified	unclassified
BulkSoil	223703	0.864129	-0.140198	2.54876	-0.0549939	0.956143	0.962732	two	Bacteria	Proteobacteria	Betaproteobacteria	Rhodocyclales	Rhodocyclaceae	unclassified	unclassified
BulkSoil	223743	1.4824	-4.71104	1.78409	-2.57469	0.0100329	0.0324433	two	Bacteria	Actinobacteria	Thermoleophilia	Solirubrobacterales	unclassified	unclassified	unclassified
BulkSoil	223752	1.56273	-1.01701	1.30951	-0.773778	0.439062	0.631274	two	Bacteria	Chloroflexi	TK10	AKYG885	Dolo_23	unclassified	unclassified
BulkSoil	223787	0.265825	-1.68851	2.56169	-0.610565	0.541488	NA	two	Bacteria	Actinobacteria	Actinobacteria	Actinomycetales	Microbacteriaceae	unclassified	unclassified
BulkSoil	223808	0.626888	2.96594	1.63836	1.79641	0.0724297	0.162907	two	Bacteria	Verrucomicrobia	[Pedosphaerae]	[Pedosphaerales]	Ellin515	unclassified	unclassified
BulkSoil	223904	51.862	2.8008	0.50631	5.52831	3.23335e-08	4.40705e-07	two	Bacteria	Acidobacteria	Acidobacteriia	Acidobacteriales	Koribacteraceae	Candidatus_Koribacter	unclassified
BulkSoil	223948	0.0313496	0.134475	2.56271	0.0524755	0.95815	NA	two	Bacteria	Acidobacteria	[Chloracidobacteria]	RB41	unclassified	unclassified	unclassified
BulkSoil	224042	5.3239	-0.350254	0.584093	-0.599281	0.548985	0.737936	two	Bacteria	Proteobacteria	Betaproteobacteria	Burkholderiales	Comamonadaceae	Ramlibacter	unclassified
BulkSoil	224129	0.541092	1.56701	2.03697	0.772271	0.439954	NA	two	Bacteria	Proteobacteria	Deltaproteobacteria	Myxococcales	unclassified	unclassified	unclassified
BulkSoil	224203	1.76274	1.15681	0.849876	1.35188	0.176412	0.318899	two	Bacteria	Acidobacteria	Solibacteres	Solibacterales	Solibacteraceae	Candidatus_Solibacter	unclassified
BulkSoil	224253	4.33204	-0.0709895	0.847727	-0.0837042	0.933292	0.962732	two	Bacteria	Verrucomicrobia	[Pedosphaerae]	[Pedosphaerales]	Ellin515	unclassified	unclassified
BulkSoil	224372	2.3947	-1.0754	0.773594	-1.38662	0.165558	0.303709	two	Bacteria	Acidobacteria	iii1-8	DS-18	unclassified	unclassified	unclassified
BulkSoil	224421	1.0178	1.51382	1.49548	1.00249	0.316108	0.494667	two	Bacteria	Acidobacteria	Sva0725	Sva0725	unclassified	unclassified	unclassified
BulkSoil	224453	0.051982	0.404608	2.56271	0.157882	0.87455	NA	two	Bacteria	Planctomycetes	Planctomycetia	Gemmatales	Isosphaeraceae	unclassified	unclassified
BulkSoil	224499	0.564061	-2.86348	2.30904	-1.19137	0.233507	0.390755	two	Bacteria	Proteobacteria	Betaproteobacteria	Burkholderiales	Burkholderiaceae	Burkholderia	unclassified
BulkSoil	224548	0.232003	-1.25539	2.56245	-0.500228	0.616914	NA	two	Bacteria	Proteobacteria	Betaproteobacteria	SC-I-84	unclassified	unclassified	unclassified
BulkSoil	2245713	0.0422858	-0.405792	2.56271	-0.158343	0.874186	NA	two	Bacteria	Acidobacteria	Solibacteres	Solibacterales	unclassified	unclassified	unclassified
BulkSoil	224647	3.03614	-5.3412	1.13184	-4.66773	3.04541e-06	2.73085e-05	two	Bacteria	Proteobacteria	Betaproteobacteria	SC-I-84	unclassified	unclassified	unclassified
BulkSoil	224648	2.96286	3.18497	0.91849	3.42097	0.000623979	0.00295307	two	Bacteria	Actinobacteria	MB-A2-108	0319-7L14	unclassified	unclassified	unclassified
BulkSoil	224671	4.46611	6.08068	1.00696	5.95001	2.68122e-09	4.56812e-08	two	Bacteria	Acidobacteria	RB25	unclassified	unclassified	unclassified	unclassified
BulkSoil	224825	8.01379	-0.168833	0.547111	-0.308795	0.757477	0.92435	two	Bacteria	Proteobacteria	Betaproteobacteria	Burkholderiales	Comamonadaceae	Ramlibacter	unclassified
BulkSoil	224877	8.16503	-0.223924	1.34182	-0.166865	0.867476	0.962732	two	Bacteria	Proteobacteria	Betaproteobacteria	Rhodocyclales	Rhodocyclaceae	Sulfuritalea	unclassified
BulkSoil	224934	0.383992	2.08685	1.95215	1.06034	0.28899	NA	two	Bacteria	Acidobacteria	Solibacteres	Solibacterales	Solibacteraceae	Candidatus_Solibacter	unclassified
BulkSoil	225041	2.29298	-4.90405	1.29186	-3.75689	0.000172038	0.00095905	two	Bacteria	Chloroflexi	Chloroflexi	[Roseiflexales]	[Kouleothrixaceae]	unclassified	unclassified
BulkSoil	225131	0.231765	1.39321	2.56148	0.509864	0.610146	NA	two	Bacteria	Chloroflexi	P2-11E	unclassified	unclassified	unclassified	unclassified
BulkSoil	225138	0.0156902	-0.135659	2.56271	-0.0529294	0.957788	NA	two	Bacteria	Planctomycetes	BD7-11	unclassified	unclassified	unclassified	unclassified
BulkSoil	2251859	0.143896	-0.135659	2.56271	-0.0529236	0.957793	NA	two	Bacteria	Proteobacteria	Alphaproteobacteria	Sphingomonadales	Sphingomonadaceae	Blastomonas	unclassified
BulkSoil	225259	0.234679	-0.135659	2.56271	-0.052917	0.957798	NA	two	Bacteria	Proteobacteria	Betaproteobacteria	Burkholderiales	Comamonadaceae	unclassified	unclassified
BulkSoil	225292	0.672889	3.06624	1.30976	2.3306	0.0197743	0.0574065	two	Bacteria	Acidobacteria	Solibacteres	Solibacterales	Solibacteraceae	Candidatus_Solibacter	unclassified
BulkSoil	225306	1.65877	-4.97336	1.24615	-3.93937	8.16955e-05	0.000493796	two	Bacteria	Gemmatimonadetes	Gemmatimonadetes	Gemmatimonadales	unclassified	unclassified	unclassified
BulkSoil	225377	0	NA	NA	NA	NA	NA	two	Bacteria	Bacteroidetes	[Saprospirae]	[Saprospirales]	Chitinophagaceae	unclassified	unclassified
BulkSoil	225379	0.207407	0.756377	2.44393	0.301381	0.763124	NA	two	Bacteria	Acidobacteria	Sva0725	Sva0725	unclassified	unclassified	unclassified
BulkSoil	2254348	0.0251486	0.134475	2.56271	0.0524755	0.95815	NA	two	Bacteria	Proteobacteria	Alphaproteobacteria	Rhizobiales	Methylobacteriaceae	unclassified	unclassified
BulkSoil	225453	0	NA	NA	NA	NA	NA	two	Bacteria	Proteobacteria	Gammaproteobacteria	Alteromonadales	Alteromonadaceae	Cellvibrio	unclassified
BulkSoil	225485	0.0622929	-0.405792	2.56271	-0.158341	0.874188	NA	two	Bacteria	Actinobacteria	Thermoleophilia	Gaiellales	Gaiellaceae	unclassified	unclassified
BulkSoil	225605	0.106165	-0.675926	2.56271	-0.263752	0.791971	NA	two	Bacteria	Chloroflexi	TK10	AKYG885	5B-12	unclassified	unclassified
BulkSoil	225687	0.150287	-0.94606	2.56271	-0.428798	0.66807	NA	two	Bacteria	Firmicutes	Clostridia	Clostridiales	Clostridiaceae	Clostridium	unclassified
BulkSoil	225714	0.0662335	-0.675926	2.56271	-0.263755	0.791969	NA	two	Bacteria	Proteobacteria	Betaproteobacteria	Burkholderiales	unclassified	unclassified	unclassified
BulkSoil	2258522	0.304234	1.78977	2.53358	0.651473	0.514741	NA	two	Bacteria	Proteobacteria	Alphaproteobacteria	Rhizobiales	Hyphomicrobiaceae	Rhodoplanes	unclassified
BulkSoil	225894	0.311158	0.208462	1.7325	0.120329	0.904223	NA	two	Bacteria	Verrucomicrobia	[Pedosphaerae]	[Pedosphaerales]	Ellin517	unclassified	unclassified
BulkSoil	225930	0.0147451	-0.135659	2.56271	-0.0529294	0.957788	NA	two	Bacteria	Proteobacteria	Betaproteobacteria	MND1	unclassified	unclassified	unclassified
BulkSoil	2259380	0.243372	0.94652	2.27254	0.414117	0.678789	NA	two	Bacteria	Bacteroidetes	Sphingobacteriia	Sphingobacteriales	unclassified	unclassified	unclassified
BulkSoil	22594	3.06736	-5.73669	1.14396	-4.96845	6.74885e-07	7.10323e-06	two	Bacteria	Proteobacteria	Deltaproteobacteria	Bdellovibrionales	Bacteriovoracaceae	unclassified	unclassified
BulkSoil	225970	0.231837	-0.135659	2.56271	-0.052918	0.957797	NA	two	Bacteria	Proteobacteria	Deltaproteobacteria	MIZ46	unclassified	unclassified	unclassified
BulkSoil	225982	0.133889	0.916758	2.5625	0.321734	0.747654	NA	two	Bacteria	Actinobacteria	Thermoleophilia	Gaiellales	unclassified	unclassified	unclassified
BulkSoil	226082	2.4567	0.393164	0.902731	0.433178	0.664885	0.850529	two	Bacteria	Proteobacteria	Betaproteobacteria	unclassified	unclassified	unclassified	unclassified
BulkSoil	226151	2.39054	-3.89311	1.38322	-2.79532	0.00518489	0.0185243	two	Bacteria	Verrucomicrobia	[Pedosphaerae]	[Pedosphaerales]	Ellin515	unclassified	unclassified
BulkSoil	226216	0.279584	-1.36504	2.54796	-0.497053	0.619152	NA	two	Bacteria	Proteobacteria	Betaproteobacteria	Burkholderiales	Comamonadaceae	unclassified	unclassified
BulkSoil	226288	0.0826407	-0.675926	2.56271	-0.263753	0.79197	NA	two	Bacteria	Acidobacteria	Acidobacteria-6	iii1-15	unclassified	unclassified	unclassified
BulkSoil	226312	0.0617835	-0.675926	2.56271	-0.263755	0.791969	NA	two	Bacteria	Proteobacteria	Alphaproteobacteria	Rhodospirillales	Acetobacteraceae	unclassified	unclassified
BulkSoil	226313	1.9782	4.88465	1.1054	4.36379	1.27829e-05	9.70642e-05	two	Bacteria	Acidobacteria	Solibacteres	Solibacterales	Solibacteraceae	Candidatus_Solibacter	unclassified
BulkSoil	2263186	2.57121	3.7784	0.912179	4.04338	5.26859e-05	0.00033169	two	Bacteria	Firmicutes	Clostridia	Clostridiales	Peptococcaceae	unclassified	unclassified
BulkSoil	226395	0.704951	3.28475	1.56023	2.09056	0.0365677	0.0945765	two	Bacteria	Actinobacteria	Acidimicrobiia	Acidimicrobiales	unclassified	unclassified	unclassified
BulkSoil	226410	0.218768	1.06919	2.46342	0.424889	0.670917	NA	two	Bacteria	Proteobacteria	Deltaproteobacteria	MIZ46	unclassified	unclassified	unclassified
BulkSoil	226487	22.1466	4.41777	0.548305	8.01145	1.13368e-15	7.02364e-14	two	Bacteria	Acidobacteria	Acidobacteria-6	iii1-15	unclassified	unclassified	unclassified
BulkSoil	226516	0	NA	NA	NA	NA	NA	two	Bacteria	Proteobacteria	Alphaproteobacteria	Rhizobiales	Beijerinckiaceae	unclassified	unclassified
BulkSoil	226530	2.51123	-3.31174	0.967248	-3.37121	0.000748396	0.00345199	two	Bacteria	Acidobacteria	iii1-8	DS-18	unclassified	unclassified	unclassified
BulkSoil	226704	0.761858	2.84954	1.75591	1.61753	0.105765	0.219084	two	Bacteria	Proteobacteria	Deltaproteobacteria	Myxococcales	unclassified	unclassified	unclassified
BulkSoil	226718	17.8119	2.6601	0.500347	5.30714	1.11361e-07	1.3613e-06	two	Bacteria	Proteobacteria	Betaproteobacteria	Ellin6067	unclassified	unclassified	unclassified
BulkSoil	226796	4.39336	-1.17723	0.801753	-1.46425	0.143126	0.272021	two	Bacteria	Verrucomicrobia	[Pedosphaerae]	[Pedosphaerales]	Ellin515	unclassified	unclassified
BulkSoil	226846	0.840354	-3.61094	2.06183	-1.70553	0.0880951	0.190896	two	Bacteria	Firmicutes	Bacilli	Bacillales	Bacillaceae	Bacillus	unclassified
BulkSoil	226906	4.76719	1.1344	1.4916	0.733942	0.462984	0.654953	two	Bacteria	Proteobacteria	Betaproteobacteria	Burkholderiales	Comamonadaceae	Methylibium	unclassified
BulkSoil	227239	0.186483	-0.155514	2.47314	-0.0628738	0.949867	NA	two	Bacteria	Proteobacteria	Alphaproteobacteria	Rhodospirillales	Rhodospirillaceae	unclassified	unclassified
BulkSoil	227273	0.456391	2.34492	1.89452	1.22782	0.219514	NA	two	Bacteria	Armatimonadetes	SJA-176	GAB-B06	unclassified	unclassified	unclassified
BulkSoil	227299	3.41046	-5.98202	1.05141	-5.60167	2.12296e-08	3.07829e-07	two	Bacteria	Gemmatimonadetes	Gemmatimonadetes	Ellin5290	unclassified	unclassified	unclassified
BulkSoil	2273344	1.29376	-1.0212	1.42029	-0.71351	0.47553	0.666585	two	Bacteria	Firmicutes	Clostridia	OPB54	unclassified	unclassified	unclassified
BulkSoil	227434	0.114371	-0.675926	2.56271	-0.263751	0.791972	NA	two	Bacteria	Proteobacteria	Alphaproteobacteria	Caulobacterales	Caulobacteraceae	unclassified	unclassified
BulkSoil	227453	1.5868	-1.86377	2.04127	-0.917846	0.358699	0.541725	two	Bacteria	Proteobacteria	Alphaproteobacteria	Rhodospirillales	Rhodospirillaceae	unclassified	unclassified
BulkSoil	227534	2.21107	-4.95418	1.16171	-4.19437	2.7363e-05	0.000190771	two	Bacteria	Planctomycetes	Planctomycetia	Gemmatales	Isosphaeraceae	unclassified	unclassified
BulkSoil	2278600	0.373878	0.134475	2.56271	0.0524865	0.958141	NA	two	Bacteria	Spirochaetes	Spirochaetes	Spirochaetales	Spirochaetaceae	Treponema	unclassified
BulkSoil	2281137	0	NA	NA	NA	NA	NA	two	Bacteria	Acidobacteria	[Chloracidobacteria]	2019-11-24	unclassified	unclassified	unclassified
BulkSoil	228436	0.133583	-0.135659	2.56271	-0.0529207	0.957795	NA	two	Bacteria	Chloroflexi	Anaerolineae	S0208	unclassified	unclassified	unclassified
BulkSoil	228873	0.0560021	-0.135659	2.56271	-0.0529258	0.957791	NA	two	Bacteria	Chloroflexi	Anaerolineae	S0208	unclassified	unclassified	unclassified
BulkSoil	228936	0.892685	1.5855	1.06585	1.46815	0.142064	0.270815	two	Bacteria	Proteobacteria	Alphaproteobacteria	Rhizobiales	unclassified	unclassified	unclassified
BulkSoil	2293964	0.346182	-2.04334	2.56072	-0.721174	0.470803	NA	two	Bacteria	Acidobacteria	iii1-8	DS-18	unclassified	unclassified	unclassified
BulkSoil	2294362	0.364997	0.200244	1.92826	0.103368	0.917671	NA	two	Bacteria	Proteobacteria	Alphaproteobacteria	Sphingomonadales	Sphingomonadaceae	Kaistobacter	unclassified
BulkSoil	22962	0.506147	-1.05668	2.49722	-0.413115	0.679522	NA	two	Bacteria	Proteobacteria	Betaproteobacteria	Burkholderiales	Comamonadaceae	unclassified	unclassified
BulkSoil	2296710	0.115826	-0.94606	2.56271	-0.349702	0.726562	NA	two	Bacteria	Proteobacteria	Alphaproteobacteria	Rhizobiales	Hyphomicrobiaceae	Hyphomicrobium	unclassified
BulkSoil	229803	0.235913	-0.526627	2.2957	-0.229392	0.818564	NA	two	Bacteria	Acidobacteria	Acidobacteria-6	iii1-15	unclassified	unclassified	unclassified
BulkSoil	229831	0.91059	-0.179952	2.2508	-0.079937	0.936287	0.962732	two	Bacteria	Proteobacteria	Betaproteobacteria	Rhodocyclales	Rhodocyclaceae	Dok59	unclassified
BulkSoil	2300392	1.12828	-3.9551	1.98467	-1.94823	0.0513878	0.12474	two	Bacteria	Proteobacteria	Alphaproteobacteria	Rhizobiales	Bradyrhizobiaceae	Balneimonas	unclassified
BulkSoil	2303416	8.93572	4.47958	1.06884	4.2055	2.60502e-05	0.000182084	two	Bacteria	Proteobacteria	Deltaproteobacteria	Myxococcales	unclassified	unclassified	unclassified
BulkSoil	230386	24.4558	3.08751	0.644292	4.78125	1.7421e-06	1.65469e-05	two	Bacteria	Chloroflexi	Anaerolineae	Anaerolineales	Anaerolinaceae	Anaerolinea	unclassified
BulkSoil	230455	0.506231	-0.168529	2.37172	-0.0710414	0.943365	NA	two	Bacteria	Proteobacteria	Betaproteobacteria	Gallionellales	Gallionellaceae	Gallionella	unclassified
BulkSoil	230607	1.72602	-1.09439	1.48185	-0.738528	0.460193	0.653115	two	Bacteria	Proteobacteria	Betaproteobacteria	Burkholderiales	Comamonadaceae	Rhodoferax	unclassified
BulkSoil	2307130	0.710858	-0.968893	1.84867	-0.524095	0.600213	0.792154	two	Bacteria	Proteobacteria	Betaproteobacteria	unclassified	unclassified	unclassified	unclassified
BulkSoil	2313705	0.212135	-0.94606	2.56271	-0.403757	0.686392	NA	two	Bacteria	Proteobacteria	Alphaproteobacteria	Sphingomonadales	Sphingomonadaceae	unclassified	unclassified
BulkSoil	231395	1.98091	-3.99294	1.23449	-3.19211	0.00141238	0.00595998	two	Bacteria	Chloroflexi	TK10	unclassified	unclassified	unclassified	unclassified
BulkSoil	231447	22.3277	0.0308435	0.485723	0.0636211	0.949272	0.962732	two	Bacteria	Verrucomicrobia	Opitutae	Opitutales	Opitutaceae	Opitutus	unclassified
BulkSoil	2318966	0.11045	-0.405792	2.56271	-0.158338	0.87419	NA	two	Bacteria	Proteobacteria	Betaproteobacteria	Burkholderiales	Comamonadaceae	Limnobacter	unclassified
BulkSoil	23209	0.13051	0.134475	2.56271	0.0524716	0.958153	NA	two	Bacteria	Acidobacteria	Acidobacteria-6	iii1-15	unclassified	unclassified	unclassified
BulkSoil	2326552	0.222444	-1.15741	2.56259	-0.43221	0.665589	NA	two	Bacteria	Proteobacteria	Betaproteobacteria	Burkholderiales	Oxalobacteraceae	unclassified	unclassified
BulkSoil	2329278	0	NA	NA	NA	NA	NA	two	Bacteria	Acidobacteria	Acidobacteriia	Acidobacteriales	Koribacteraceae	unclassified	unclassified
BulkSoil	233066	0.48591	2.57887	1.79222	1.42821	0.153232	NA	two	Archaea	Euryarchaeota	Methanomicrobia	Methanocellales	Methanocellaceae	Methanocella	unclassified
BulkSoil	233433	0.172713	0.155587	2.46365	0.0631626	0.949637	NA	two	Bacteria	Cyanobacteria	ML635J-21	unclassified	unclassified	unclassified	unclassified
BulkSoil	233653	0.560065	2.61941	2.33778	1.07424	0.282717	0.451908	two	Bacteria	Chloroflexi	Anaerolineae	Anaerolineales	Anaerolinaceae	Anaerolinea	unclassified
BulkSoil	233990	0.269699	-1.78893	2.56153	-0.638709	0.523012	NA	two	Bacteria	Actinobacteria	Thermoleophilia	Gaiellales	Gaiellaceae	unclassified	unclassified
BulkSoil	2340297	0.0671424	-0.135659	2.56271	-0.0529365	0.957782	NA	two	Bacteria	Acidobacteria	Acidobacteria-6	iii1-15	unclassified	unclassified	unclassified
BulkSoil	234053	9.49913	-2.37394	1.37286	-1.74857	0.0803655	0.176817	two	Bacteria	Proteobacteria	Betaproteobacteria	Ellin6067	unclassified	unclassified	unclassified
BulkSoil	2340593	4.87398	2.75798	0.862924	3.17431	0.00150194	0.00628924	two	Bacteria	Verrucomicrobia	[Pedosphaerae]	[Pedosphaerales]	Ellin515	unclassified	unclassified
BulkSoil	2341996	0.0736098	-0.135659	2.56271	-0.0529365	0.957782	NA	two	Bacteria	Bacteroidetes	[Saprospirae]	[Saprospirales]	Chitinophagaceae	unclassified	unclassified
BulkSoil	234236	3.00257	1.04045	1.71766	0.617487	0.536914	0.726366	two	Bacteria	Proteobacteria	Betaproteobacteria	SBla14	unclassified	unclassified	unclassified
BulkSoil	2345835	0	NA	NA	NA	NA	NA	two	Bacteria	Actinobacteria	Acidimicrobiia	Acidimicrobiales	unclassified	unclassified	unclassified
BulkSoil	234716	3.55902	-0.210861	1.7191	-0.122642	0.90239	0.962732	two	Bacteria	Proteobacteria	Betaproteobacteria	Burkholderiales	Comamonadaceae	Methylibium	unclassified
BulkSoil	234790	0.394272	-0.135659	2.56271	-0.0529153	0.957799	NA	two	Bacteria	Proteobacteria	Deltaproteobacteria	Desulfovibrionales	Desulfovibrionaceae	Desulfovibrio	mexicanus
BulkSoil	2349365	0.520576	2.04623	2.19314	0.921138	0.356979	NA	two	Bacteria	Firmicutes	Clostridia	Clostridiales	Ruminococcaceae	unclassified	unclassified
BulkSoil	234988	0.384334	-0.135659	2.56271	-0.0529187	0.957797	NA	two	Bacteria	Proteobacteria	Betaproteobacteria	SBla14	unclassified	unclassified	unclassified
BulkSoil	235293	0.794881	-3.26621	1.64318	-1.96186	0.0497788	0.122	two	Bacteria	Actinobacteria	Thermoleophilia	Solirubrobacterales	unclassified	unclassified	unclassified
BulkSoil	2353837	0.695632	-3.39244	1.79828	-1.85821	0.063139	0.145615	two	Bacteria	Bacteroidetes	[Saprospirae]	[Saprospirales]	Chitinophagaceae	Flavisolibacter	unclassified
BulkSoil	235519	0.869074	-1.70319	2.03908	-0.835128	0.403646	0.593814	two	Bacteria	Proteobacteria	Betaproteobacteria	SC-I-84	unclassified	unclassified	unclassified
BulkSoil	235541	1.51226	-0.483937	0.721077	-0.670892	0.50229	0.690042	two	Bacteria	Verrucomicrobia	[Pedosphaerae]	[Pedosphaerales]	unclassified	unclassified	unclassified
BulkSoil	235651	1.3278	-4.44368	1.28996	-3.41053	0.000648378	0.00305731	two	Bacteria	Verrucomicrobia	[Pedosphaerae]	[Pedosphaerales]	OPB35	unclassified	unclassified
BulkSoil	235666	0.0314012	-0.135659	2.56271	-0.0529294	0.957788	NA	two	Bacteria	Actinobacteria	Acidimicrobiia	Acidimicrobiales	unclassified	unclassified	unclassified
BulkSoil	235695	0.0251486	0.134475	2.56271	0.0524755	0.95815	NA	two	Bacteria	Actinobacteria	Actinobacteria	Actinomycetales	Cellulomonadaceae	Cellulomonas	unclassified
BulkSoil	235789	0.469239	2.29558	1.98709	1.1466	0.251546	NA	two	Bacteria	Proteobacteria	Alphaproteobacteria	Rhizobiales	Hyphomicrobiaceae	Rhodoplanes	unclassified
BulkSoil	235832	0.131522	-0.135659	2.56271	-0.0529239	0.957793	NA	two	Bacteria	Verrucomicrobia	unclassified	unclassified	unclassified	unclassified	unclassified
BulkSoil	235846	0.0206285	-0.135659	2.56271	-0.0529294	0.957788	NA	two	Bacteria	Chloroflexi	Thermomicrobia	JG30-KF-CM45	unclassified	unclassified	unclassified
BulkSoil	235866	0.544422	-2.99527	2.2606	-1.26922	0.204363	NA	two	Bacteria	Chloroflexi	Thermomicrobia	JG30-KF-CM45	unclassified	unclassified	unclassified
BulkSoil	235943	1.39601	-4.29922	1.40998	-3.01757	0.00254814	0.010009	two	Bacteria	Actinobacteria	Thermoleophilia	Solirubrobacterales	Solirubrobacteraceae	unclassified	unclassified
BulkSoil	235963	1.72665	4.83814	1.11004	4.30216	1.6914e-05	0.000123283	two	Bacteria	Chloroflexi	Anaerolineae	SJA-15	unclassified	unclassified	unclassified
BulkSoil	236051	0.0294903	-0.135659	2.56271	-0.0529278	0.957789	NA	two	Bacteria	Proteobacteria	Deltaproteobacteria	Syntrophobacterales	Syntrophobacteraceae	unclassified	unclassified
BulkSoil	236066	2.57339	2.23692	1.99019	1.12939	0.258735	0.422848	two	Bacteria	Bacteroidetes	Cytophagia	Cytophagales	Cytophagaceae	Emticicia	unclassified
BulkSoil	2362284	0.800468	-3.18103	2.44096	-1.20618	0.227747	0.38347	two	Bacteria	Proteobacteria	Deltaproteobacteria	Myxococcales	unclassified	unclassified	unclassified
BulkSoil	236367	0.471862	0.92865	2.20448	0.429681	0.667428	NA	two	Bacteria	Proteobacteria	Betaproteobacteria	SC-I-84	unclassified	unclassified	unclassified
BulkSoil	236377	1.06874	3.88643	1.23711	3.11975	0.00181006	0.00748745	two	Bacteria	Chloroflexi	TK10	B07_WMSP1	FFCH4570	unclassified	unclassified
BulkSoil	236435	19.6285	3.13763	0.994653	3.24388	0.00117913	0.00514288	two	Bacteria	Proteobacteria	Betaproteobacteria	Rhodocyclales	Rhodocyclaceae	unclassified	unclassified
BulkSoil	236458	0	NA	NA	NA	NA	NA	two	Bacteria	Verrucomicrobia	[Spartobacteria]	[Chthoniobacterales]	[Chthoniobacteraceae]	unclassified	unclassified
BulkSoil	236466	0.183862	-1.20891	2.56266	-0.489337	0.624603	NA	two	Bacteria	Actinobacteria	Actinobacteria	Actinomycetales	Microbacteriaceae	Agromyces	unclassified
BulkSoil	236676	0.246989	-1.25882	2.55917	-0.508947	0.610789	NA	two	Bacteria	Proteobacteria	Alphaproteobacteria	Ellin329	unclassified	unclassified	unclassified
BulkSoil	236922	0.115658	0.134475	2.56271	0.0524716	0.958153	NA	two	Bacteria	Proteobacteria	Alphaproteobacteria	Rhizobiales	Bradyrhizobiaceae	unclassified	unclassified
BulkSoil	23694	0.191569	-0.135659	2.56271	-0.0529281	0.957789	NA	two	Bacteria	Proteobacteria	Gammaproteobacteria	Enterobacteriales	Enterobacteriaceae	unclassified	unclassified
BulkSoil	236969	0.159398	-0.94606	2.56271	-0.350559	0.725919	NA	two	Bacteria	Proteobacteria	Deltaproteobacteria	PB19	unclassified	unclassified	unclassified
BulkSoil	236991	0.0520297	-0.135659	2.56271	-0.0529273	0.95779	NA	two	Bacteria	Proteobacteria	Alphaproteobacteria	Sphingomonadales	Sphingomonadaceae	unclassified	unclassified
BulkSoil	2371693	4.3156	0.221723	1.35052	0.164187	0.869584	0.962732	two	Bacteria	Proteobacteria	Betaproteobacteria	Burkholderiales	Comamonadaceae	unclassified	unclassified
BulkSoil	237185	0.0807017	-0.405792	2.56271	-0.15834	0.874189	NA	two	Bacteria	Planctomycetes	Phycisphaerae	WD2101	unclassified	unclassified	unclassified
BulkSoil	237206	1.31078	-2.07854	1.57071	-1.30163	0.193043	0.342602	two	Bacteria	Proteobacteria	Deltaproteobacteria	Myxococcales	unclassified	unclassified	unclassified
BulkSoil	237257	0.0698786	-0.135659	2.56271	-0.0529264	0.957791	NA	two	Bacteria	Chloroflexi	Anaerolineae	envOPS12	unclassified	unclassified	unclassified
BulkSoil	237482	0.0331167	-0.405792	2.56271	-0.158343	0.874186	NA	two	Bacteria	Actinobacteria	Thermoleophilia	Gaiellales	Gaiellaceae	unclassified	unclassified
BulkSoil	237613	0.185004	-0.405792	2.56271	-0.158331	0.874196	NA	two	Bacteria	Proteobacteria	Alphaproteobacteria	Sphingomonadales	Sphingomonadaceae	Sphingomonas	wittichii
BulkSoil	237658	1.31499	4.11795	1.83695	2.19684	0.0280322	0.076569	two	Bacteria	NC10	2019-12-24	JH-WHS47	unclassified	unclassified	unclassified
BulkSoil	237799	0.862573	-0.682573	1.37447	-0.494592	0.620888	0.811519	two	Bacteria	Actinobacteria	Actinobacteria	Actinomycetales	Sporichthyaceae	unclassified	unclassified
BulkSoil	237992	0.437546	-0.642072	1.64172	-0.392892	0.6944	NA	two	Bacteria	Proteobacteria	Betaproteobacteria	unclassified	unclassified	unclassified	unclassified
BulkSoil	238280	1.26021	-4.54326	1.3304	-3.37607	0.0007353	0.00340889	two	Bacteria	Actinobacteria	Thermoleophilia	Solirubrobacterales	unclassified	unclassified	unclassified
BulkSoil	238670	5.3426	6.32225	0.980212	6.3344	2.38265e-10	5.11426e-09	two	Bacteria	Acidobacteria	iii1-8	DS-18	unclassified	unclassified	unclassified
BulkSoil	238700	0.525368	-2.63429	2.47975	-0.984485	0.324877	NA	two	Bacteria	Actinobacteria	Rubrobacteria	Rubrobacterales	Rubrobacteraceae	Rubrobacter	unclassified
BulkSoil	238766	10.9487	2.78381	0.455971	6.08802	1.14319e-09	2.0915e-08	two	Bacteria	Chloroflexi	Chloroflexi	[Roseiflexales]	[Kouleothrixaceae]	unclassified	unclassified
BulkSoil	238800	0.141044	-0.135659	2.56271	-0.052942	0.957778	NA	two	Bacteria	Actinobacteria	Actinobacteria	Micrococcales	unclassified	unclassified	unclassified
BulkSoil	239044	7.24991	-1.12146	1.28759	-0.872056	0.383178	0.569938	two	Bacteria	Proteobacteria	Betaproteobacteria	Burkholderiales	Comamonadaceae	unclassified	unclassified
BulkSoil	239066	0.0666845	-0.675926	2.56271	-0.263755	0.791969	NA	two	Bacteria	Proteobacteria	Deltaproteobacteria	Bdellovibrionales	Bacteriovoracaceae	unclassified	unclassified
BulkSoil	239128	0.318225	-0.135659	2.56271	-0.0529188	0.957797	NA	two	Bacteria	Proteobacteria	Betaproteobacteria	Rhodocyclales	Rhodocyclaceae	unclassified	unclassified
BulkSoil	2391398	0.0946105	-0.675926	2.56271	-0.263753	0.79197	NA	two	Bacteria	Verrucomicrobia	[Spartobacteria]	[Chthoniobacterales]	[Chthoniobacteraceae]	Ellin506	unclassified
BulkSoil	239152	2.10402	-2.58579	1.88066	-1.38115	0.167232	0.305956	two	Bacteria	Verrucomicrobia	[Spartobacteria]	[Chthoniobacterales]	[Chthoniobacteraceae]	unclassified	unclassified
BulkSoil	239330	0.0959673	-0.135659	2.56271	-0.0529238	0.957793	NA	two	Bacteria	Proteobacteria	Deltaproteobacteria	Desulfuromonadales	Geobacteraceae	Geobacter	unclassified
BulkSoil	239396	8.47103	3.38095	1.44763	2.36341	0.0181075	0.0533634	two	Bacteria	Bacteroidetes	Cytophagia	Cytophagales	Cytophagaceae	unclassified	unclassified
BulkSoil	239407	0.956341	-4.04796	1.77098	-2.24555	0.0247329	0.0687277	two	Bacteria	Proteobacteria	Deltaproteobacteria	Myxococcales	unclassified	unclassified	unclassified
BulkSoil	239439	10.3609	-0.217042	1.55831	-0.139265	0.88924	0.962732	two	Bacteria	Proteobacteria	Betaproteobacteria	Rhodocyclales	Rhodocyclaceae	unclassified	unclassified
BulkSoil	239537	0.363775	1.56487	2.27993	0.683282	0.494428	NA	two	Bacteria	Proteobacteria	Alphaproteobacteria	Rhizobiales	Hyphomicrobiaceae	Hyphomicrobium	unclassified
BulkSoil	239594	0.0903765	-0.405792	2.56271	-0.158339	0.87419	NA	two	Bacteria	Proteobacteria	Alphaproteobacteria	Rhodospirillales	Rhodospirillaceae	unclassified	unclassified
BulkSoil	239744	3.19001	-3.89277	1.09426	-3.49855	0.000467788	0.00230179	two	Bacteria	Proteobacteria	Deltaproteobacteria	Myxococcales	unclassified	unclassified	unclassified
BulkSoil	239836	0.927123	-1.05096	1.71746	-0.611921	0.54059	0.730476	two	Bacteria	Proteobacteria	Betaproteobacteria	Rhodocyclales	Rhodocyclaceae	Azoarcus	unclassified
BulkSoil	239875	0.0156902	-0.135659	2.56271	-0.0529294	0.957788	NA	two	Bacteria	Planctomycetes	Planctomycetia	Pirellulales	Pirellulaceae	unclassified	unclassified
BulkSoil	239940	1.03178	-3.93932	1.85749	-2.08423	0.0371391	0.095691	two	Bacteria	Chlorobi	OPB56	unclassified	unclassified	unclassified	unclassified
BulkSoil	2400243	0.0405509	-0.135659	2.56271	-0.0529269	0.95779	NA	two	Bacteria	Bacteroidetes	Sphingobacteriia	Sphingobacteriales	unclassified	unclassified	unclassified
BulkSoil	240045	0.254799	-0.405792	2.56271	-0.158335	0.874193	NA	two	Bacteria	Proteobacteria	Deltaproteobacteria	Myxococcales	Haliangiaceae	unclassified	unclassified
BulkSoil	240137	3.29931	-2.24154	0.850641	-2.62051	0.00877979	0.0289404	two	Bacteria	Actinobacteria	Thermoleophilia	Solirubrobacterales	Solirubrobacteraceae	unclassified	unclassified
BulkSoil	240293	0.0460413	0.134475	2.56271	0.0524771	0.958149	NA	two	Bacteria	Proteobacteria	Deltaproteobacteria	Syntrophobacterales	Syntrophobacteraceae	unclassified	unclassified
BulkSoil	240298	0.274942	-0.144081	2.0944	-0.0454065	0.963783	NA	two	Bacteria	Acidobacteria	Acidobacteria-6	iii1-15	unclassified	unclassified	unclassified
BulkSoil	240388	2.7227	5.38258	1.02253	5.18657	2.14208e-07	2.49543e-06	two	Bacteria	Actinobacteria	Thermoleophilia	Gaiellales	Gaiellaceae	unclassified	unclassified
BulkSoil	240447	1.35404	-4.34259	1.61949	-2.64873	0.00807955	0.0269912	two	Bacteria	Proteobacteria	Alphaproteobacteria	Rhizobiales	Bradyrhizobiaceae	Balneimonas	unclassified
BulkSoil	240452	0.296593	1.00681	2.54715	0.372664	0.709399	NA	two	Bacteria	Proteobacteria	Betaproteobacteria	Ellin6067	unclassified	unclassified	unclassified
BulkSoil	240506	1.08347	-3.92994	1.541	-2.53773	0.0111573	0.0354484	two	Bacteria	Proteobacteria	Deltaproteobacteria	Myxococcales	unclassified	unclassified	unclassified
BulkSoil	2406106	0.151758	-0.405792	2.56271	-0.158336	0.874192	NA	two	Bacteria	Acidobacteria	[Chloracidobacteria]	RB41	unclassified	unclassified	unclassified
BulkSoil	240715	1.60564	-4.82699	1.63705	-2.89809	0.00375444	0.0140585	two	Bacteria	Actinobacteria	Thermoleophilia	Solirubrobacterales	unclassified	unclassified	unclassified
BulkSoil	240809	0.241791	0.893805	2.56184	0.322011	0.747445	NA	two	Bacteria	Verrucomicrobia	[Spartobacteria]	[Chthoniobacterales]	[Chthoniobacteraceae]	DA101	unclassified
BulkSoil	240881	0.129148	-0.94606	2.56271	-0.363916	0.71592	NA	two	Bacteria	Actinobacteria	Thermoleophilia	Gaiellales	Gaiellaceae	unclassified	unclassified
BulkSoil	240890	0.0666845	-0.675926	2.56271	-0.263755	0.791969	NA	two	Bacteria	Gemmatimonadetes	Gemmatimonadetes	unclassified	unclassified	unclassified	unclassified
BulkSoil	240904	0.154226	-1.22498	2.56265	-0.433763	0.664461	NA	two	Bacteria	Proteobacteria	Alphaproteobacteria	unclassified	unclassified	unclassified	unclassified
BulkSoil	2410340	0.232482	1.42622	2.56139	0.513185	0.607822	NA	two	Bacteria	Proteobacteria	Alphaproteobacteria	Rhodobacterales	Hyphomonadaceae	unclassified	unclassified
BulkSoil	241049	1.46181	3.56013	1.49259	2.37253	0.0176665	0.0522898	two	Bacteria	WS3	PRR-12	Sediment-1	unclassified	unclassified	unclassified
BulkSoil	241214	2.09488	-4.2732	1.17393	-3.59838	0.000320199	0.00165003	two	Bacteria	Proteobacteria	Deltaproteobacteria	MIZ46	unclassified	unclassified	unclassified
BulkSoil	241441	0.753108	-0.135659	2.56271	-0.0529248	0.957792	0.962732	two	Bacteria	Proteobacteria	Alphaproteobacteria	Rhizobiales	Rhizobiaceae	Agrobacterium	unclassified
BulkSoil	241499	1.58518	0.783965	0.912626	0.851952	0.394241	0.583759	two	Bacteria	Actinobacteria	Thermoleophilia	Gaiellales	Gaiellaceae	unclassified	unclassified
BulkSoil	2416609	0.359803	0.885256	2.08569	0.420109	0.674406	NA	two	Bacteria	Acidobacteria	Acidobacteriia	Acidobacteriales	Koribacteraceae	unclassified	unclassified
BulkSoil	241718	0.462851	2.28544	1.98629	1.14093	0.253899	NA	two	Bacteria	Acidobacteria	Solibacteres	Solibacterales	unclassified	unclassified	unclassified
BulkSoil	241789	0	NA	NA	NA	NA	NA	two	Bacteria	Proteobacteria	Gammaproteobacteria	Enterobacteriales	Enterobacteriaceae	Erwinia	unclassified
BulkSoil	2419585	0.0206285	-0.135659	2.56271	-0.0529294	0.957788	NA	two	Bacteria	Actinobacteria	Acidimicrobiia	Acidimicrobiales	Iamiaceae	Iamia	unclassified
BulkSoil	242006	0.0192079	-0.135659	2.56271	-0.0529294	0.957788	NA	two	Bacteria	Actinobacteria	Thermoleophilia	Gaiellales	Gaiellaceae	unclassified	unclassified
BulkSoil	242053	0.911908	0.593831	1.99047	0.296142	0.767122	0.931895	two	Bacteria	Proteobacteria	Betaproteobacteria	unclassified	unclassified	unclassified	unclassified
BulkSoil	242145	0.164574	-0.135659	2.56271	-0.052942	0.957778	NA	two	Bacteria	Planctomycetes	Planctomycetia	Gemmatales	Gemmataceae	Gemmata	unclassified
BulkSoil	242156	2.06983	0.221143	1.37069	0.161349	0.871819	0.962732	two	Bacteria	Proteobacteria	Betaproteobacteria	Rhodocyclales	Rhodocyclaceae	Dok59	unclassified
BulkSoil	242183	0.207868	-0.135659	2.56271	-0.0529196	0.957796	NA	two	Bacteria	Proteobacteria	Betaproteobacteria	Rhodocyclales	Rhodocyclaceae	Dok59	unclassified
BulkSoil	242184	0	NA	NA	NA	NA	NA	two	Bacteria	Proteobacteria	Alphaproteobacteria	Rhodospirillales	Rhodospirillaceae	unclassified	unclassified
BulkSoil	242266	0.42059	-0.238231	1.63169	-0.146387	0.883616	NA	two	Bacteria	Acidobacteria	Acidobacteria-6	iii1-15	unclassified	unclassified	unclassified
BulkSoil	242275	0.205702	0.952886	2.4589	0.368105	0.712795	NA	two	Bacteria	Acidobacteria	Acidobacteria-6	iii1-15	unclassified	unclassified	unclassified
BulkSoil	2424449	1.05187	-4.0885	1.96056	-2.02754	0.0426068	0.107443	two	Bacteria	Proteobacteria	Alphaproteobacteria	Rhizobiales	Bradyrhizobiaceae	unclassified	unclassified
BulkSoil	242454	0.158212	-0.675926	2.56271	-0.263749	0.791973	NA	two	Bacteria	Chloroflexi	Anaerolineae	CFB-26	unclassified	unclassified	unclassified
BulkSoil	242612	0.853051	-1.24431	1.27966	-0.965226	0.334432	0.515937	two	Bacteria	Proteobacteria	Betaproteobacteria	MND1	unclassified	unclassified	unclassified
BulkSoil	2426359	0.0799646	-0.675926	2.56271	-0.263753	0.79197	NA	two	Bacteria	Acidobacteria	Acidobacteria-6	iii1-15	unclassified	unclassified	unclassified
BulkSoil	242707	0.477273	-0.135659	2.56271	-0.0529244	0.957792	NA	two	Bacteria	Proteobacteria	Gammaproteobacteria	Enterobacteriales	Enterobacteriaceae	unclassified	unclassified
BulkSoil	242720	0	NA	NA	NA	NA	NA	two	Archaea	Euryarchaeota	Methanomicrobia	Methanosarcinales	Methanosaetaceae	Methanosaeta	unclassified
BulkSoil	242829	0.0147451	-0.135659	2.56271	-0.0529294	0.957788	NA	two	Bacteria	Proteobacteria	Alphaproteobacteria	Caulobacterales	Caulobacteraceae	Phenylobacterium	unclassified
BulkSoil	242989	0.133581	0.134475	2.56271	0.0524824	0.958144	NA	two	Bacteria	Verrucomicrobia	[Pedosphaerae]	[Pedosphaerales]	Ellin515	unclassified	unclassified
BulkSoil	243088	0	NA	NA	NA	NA	NA	two	Bacteria	Actinobacteria	Rubrobacteria	Rubrobacterales	Rubrobacteraceae	unclassified	unclassified
BulkSoil	243124	0.543921	-0.135659	2.56271	-0.0529234	0.957793	NA	two	Bacteria	Proteobacteria	Betaproteobacteria	Burkholderiales	Comamonadaceae	Limnohabitans	unclassified
BulkSoil	243139	0.0442354	-0.135659	2.56271	-0.0529266	0.95779	NA	two	Bacteria	Planctomycetes	Planctomycetia	Gemmatales	Gemmataceae	Gemmata	unclassified
BulkSoil	243166	0.0314012	-0.135659	2.56271	-0.0529294	0.957788	NA	two	Bacteria	Acidobacteria	Solibacteres	Solibacterales	unclassified	unclassified	unclassified
BulkSoil	243185	0.142458	-0.135659	2.56271	-0.052927	0.95779	NA	two	Bacteria	Proteobacteria	Gammaproteobacteria	Aeromonadales	Aeromonadaceae	unclassified	unclassified
BulkSoil	243306	4.65826	0.232002	1.6242	0.130665	0.89604	0.962732	two	Bacteria	Proteobacteria	Deltaproteobacteria	Desulfovibrionales	Desulfovibrionaceae	Desulfovibrio	unclassified
BulkSoil	243353	0.115882	-0.675926	2.56271	-0.263753	0.79197	NA	two	Bacteria	Verrucomicrobia	[Spartobacteria]	[Chthoniobacterales]	[Chthoniobacteraceae]	DA101	unclassified
BulkSoil	243653	0.321492	-2.12786	2.39031	-0.856411	0.39177	NA	two	Bacteria	Actinobacteria	Rubrobacteria	Rubrobacterales	Rubrobacteraceae	unclassified	unclassified
BulkSoil	243709	0.590419	-0.731022	2.33785	-0.290492	0.77144	0.935474	two	Bacteria	Proteobacteria	Alphaproteobacteria	Rhizobiales	Hyphomicrobiaceae	Devosia	unclassified
BulkSoil	243954	0.22939	-1.44337	2.56142	-0.538485	0.590242	NA	two	Bacteria	Proteobacteria	Alphaproteobacteria	Sphingomonadales	Erythrobacteraceae	unclassified	unclassified
BulkSoil	244045	0.0274623	-0.135659	2.56271	-0.0529282	0.957789	NA	two	Bacteria	Proteobacteria	Deltaproteobacteria	Desulfuromonadales	Geobacteraceae	Geobacter	unclassified
BulkSoil	244063	0.112389	-0.675926	2.56271	-0.263753	0.79197	NA	two	Bacteria	Actinobacteria	Thermoleophilia	Gaiellales	Gaiellaceae	unclassified	unclassified
BulkSoil	244255	0.396898	-2.36779	2.35664	-0.967562	0.333263	NA	two	Bacteria	Verrucomicrobia	[Pedosphaerae]	[Pedosphaerales]	Ellin517	unclassified	unclassified
BulkSoil	2442916	0.131126	-0.135659	2.56271	-0.0529217	0.957794	NA	two	Bacteria	Actinobacteria	Acidimicrobiia	Acidimicrobiales	unclassified	unclassified	unclassified
BulkSoil	244310	0.288074	1.25003	2.43617	0.503381	0.614697	NA	two	Bacteria	Proteobacteria	Alphaproteobacteria	Rhizobiales	Hyphomicrobiaceae	Rhodoplanes	unclassified
BulkSoil	244350	0.212848	-0.405792	2.56271	-0.158342	0.874187	NA	two	Bacteria	Proteobacteria	Deltaproteobacteria	Desulfuromonadales	Geobacteraceae	Geobacter	unclassified
BulkSoil	244494	0.336108	-1.94283	2.56088	-0.69451	0.487362	NA	two	Bacteria	Actinobacteria	Actinobacteria	Actinomycetales	Pseudonocardiaceae	Pseudonocardia	unclassified
BulkSoil	2445057	0.396045	2.38449	2.18807	1.06064	0.288854	NA	two	Bacteria	Acidobacteria	Solibacteres	Solibacterales	Solibacteraceae	Candidatus_Solibacter	unclassified
BulkSoil	244541	0.606785	-2.13516	2.15792	-0.978527	0.327814	0.508316	two	Bacteria	Planctomycetes	vadinHA49	DH61	unclassified	unclassified	unclassified
BulkSoil	244657	11.4264	0.668454	0.621056	1.07457	0.282568	0.451908	two	Bacteria	Proteobacteria	Alphaproteobacteria	Rhizobiales	Bradyrhizobiaceae	unclassified	unclassified
BulkSoil	2447176	0.708611	-1.90988	1.21571	-1.55307	0.120407	0.240109	two	Bacteria	Acidobacteria	Acidobacteria-6	iii1-15	unclassified	unclassified	unclassified
BulkSoil	244820	0.672512	0.543225	2.41878	0.200754	0.840891	0.962732	two	Bacteria	Acidobacteria	[Chloracidobacteria]	RB41	Ellin6075	unclassified	unclassified
BulkSoil	244936	9.99534	7.17536	0.902705	7.8092	5.75531e-15	3.20183e-13	two	Bacteria	Gemmatimonadetes	Gemmatimonadetes	unclassified	unclassified	unclassified	unclassified
BulkSoil	245080	0.215557	-1.42231	2.45271	-0.594504	0.552175	NA	two	Bacteria	Actinobacteria	Rubrobacteria	Rubrobacterales	Rubrobacteraceae	unclassified	unclassified
BulkSoil	245188	0.0331167	-0.405792	2.56271	-0.158343	0.874186	NA	two	Bacteria	Acidobacteria	Acidobacteria-6	iii1-15	unclassified	unclassified	unclassified
BulkSoil	2452007	0.671757	-1.39945	1.90035	-0.735768	0.461872	0.653719	two	Bacteria	Bacteroidetes	[Saprospirae]	[Saprospirales]	Chitinophagaceae	Flavisolibacter	unclassified
BulkSoil	245398	6.49369	-0.216937	1.56127	-0.138934	0.889502	0.962732	two	Bacteria	Proteobacteria	Betaproteobacteria	Rhodocyclales	Rhodocyclaceae	unclassified	unclassified
BulkSoil	2454364	0.379183	-1.95036	2.56071	-0.702603	0.482303	NA	two	Bacteria	Firmicutes	Bacilli	Bacillales	Bacillaceae	Bacillus	unclassified
BulkSoil	245652	0	NA	NA	NA	NA	NA	two	Bacteria	Bacteroidetes	[Saprospirae]	[Saprospirales]	Chitinophagaceae	unclassified	unclassified
BulkSoil	245713	303.403	-2.60022	1.16402	-2.26831	0.0233106	0.0658493	two	Bacteria	Bacteroidetes	Cytophagia	Cytophagales	Cytophagaceae	unclassified	unclassified
BulkSoil	245720	1.35915	-4.27359	1.31916	-3.21307	0.00131324	0.00559358	two	Bacteria	Acidobacteria	iii1-8	DS-18	unclassified	unclassified	unclassified
BulkSoil	245723	0.93757	-3.71099	1.40047	-2.61261	0.00898527	0.0295106	two	Bacteria	Actinobacteria	Thermoleophilia	Gaiellales	Gaiellaceae	unclassified	unclassified
BulkSoil	2457239	0.409334	-0.165484	2.39873	-0.0689703	0.945013	NA	two	Bacteria	Bacteroidetes	Sphingobacteriia	Sphingobacteriales	unclassified	unclassified	unclassified
BulkSoil	2457426	1.03388	-0.135659	2.56271	-0.0529238	0.957793	0.962732	two	Bacteria	Proteobacteria	Gammaproteobacteria	Enterobacteriales	Enterobacteriaceae	unclassified	unclassified
BulkSoil	2457622	1.36443	-1.89513	1.65166	-1.15357	0.248678	0.410597	two	Bacteria	Proteobacteria	Betaproteobacteria	Rhodocyclales	Rhodocyclaceae	Azospira	unclassified
BulkSoil	2458157	28.9742	-8.85102	1.00674	-8.67178	4.25399e-18	4.83182e-16	two	Bacteria	Bacteroidetes	[Saprospirae]	[Saprospirales]	Chitinophagaceae	Flavisolibacter	unclassified
BulkSoil	245895	0.190873	-0.527508	2.29245	-0.230098	0.818015	NA	two	Bacteria	Acidobacteria	Acidobacteria-6	iii1-15	unclassified	unclassified	unclassified
BulkSoil	245951	0.249112	-1.23607	2.5613	-0.456504	0.648028	NA	two	Bacteria	Acidobacteria	[Chloracidobacteria]	RB41	unclassified	unclassified	unclassified
BulkSoil	246238	0.458508	-1.85146	2.32556	-0.746544	0.455339	NA	two	Bacteria	Actinobacteria	Actinobacteria	Actinomycetales	Intrasporangiaceae	Phycicoccus	unclassified
BulkSoil	246412	1.22361	-0.072437	2.50912	-0.0595025	0.952552	0.962732	two	Bacteria	Proteobacteria	Alphaproteobacteria	Rhizobiales	unclassified	unclassified	unclassified
BulkSoil	246449	0.455765	-2.33311	2.14971	-1.07194	0.283748	NA	two	Bacteria	Acidobacteria	[Chloracidobacteria]	RB41	Ellin6075	unclassified	unclassified
BulkSoil	246450	0.301463	0.162685	2.41018	0.0675116	0.946174	NA	two	Bacteria	Proteobacteria	Betaproteobacteria	Burkholderiales	Oxalobacteraceae	unclassified	unclassified
BulkSoil	2464740	0.297922	-0.501539	2.23895	-0.207191	0.835861	NA	two	Bacteria	NKB19	unclassified	unclassified	unclassified	unclassified	unclassified
BulkSoil	246739	17.1323	-6.26059	1.09235	-5.7017	1.18616e-08	1.79638e-07	two	Bacteria	Proteobacteria	Betaproteobacteria	Burkholderiales	Comamonadaceae	unclassified	unclassified
BulkSoil	2467460	1.28813	3.07856	1.27992	2.33605	0.0194885	0.0567582	two	Bacteria	Firmicutes	Clostridia	Clostridiales	Clostridiaceae	Oxobacter	unclassified
BulkSoil	246860	0	NA	NA	NA	NA	NA	two	Bacteria	Proteobacteria	Alphaproteobacteria	Rhodospirillales	Rhodospirillaceae	unclassified	unclassified
BulkSoil	246893	0.93889	-3.71439	1.67291	-2.19955	0.027839	0.0761175	two	Bacteria	Acidobacteria	[Chloracidobacteria]	RB41	unclassified	unclassified	unclassified
BulkSoil	247009	0.355499	-1.60826	2.53811	-0.587284	0.557013	NA	two	Bacteria	Firmicutes	Bacilli	Bacillales	Planococcaceae	unclassified	unclassified
BulkSoil	2470350	1.53719	-2.75522	2.10622	-1.2935	0.195838	0.346209	two	Bacteria	Chloroflexi	Anaerolineae	Caldilineales	Caldilineaceae	unclassified	unclassified
BulkSoil	2470763	0.830385	3.1005	1.32891	2.32811	0.0199063	0.0577282	two	Bacteria	Acidobacteria	Acidobacteria-6	iii1-15	unclassified	unclassified	unclassified
BulkSoil	2471299	2.73359	-1.0332	1.36376	-0.759427	0.447597	0.639157	two	Bacteria	Proteobacteria	Alphaproteobacteria	Rhodospirillales	Rhodospirillaceae	unclassified	unclassified
BulkSoil	247331	0.0500958	-0.405792	2.56271	-0.158343	0.874186	NA	two	Bacteria	Actinobacteria	Thermoleophilia	Gaiellales	Gaiellaceae	unclassified	unclassified
BulkSoil	247332	0.209106	-0.675926	2.56271	-0.310501	0.75618	NA	two	Bacteria	Actinobacteria	Actinobacteria	Actinomycetales	Streptomycetaceae	Streptomyces	ahygroscopicus
BulkSoil	247445	5.24804	-0.217011	1.55918	-0.139171	0.889315	0.962732	two	Bacteria	Bacteroidetes	Cytophagia	Cytophagales	Cytophagaceae	unclassified	unclassified
BulkSoil	247589	1.70725	-0.650046	1.55058	-0.419217	0.675058	0.858305	two	Bacteria	Proteobacteria	Betaproteobacteria	Burkholderiales	Comamonadaceae	unclassified	unclassified
BulkSoil	2476144	14.3479	-4.65031	1.14705	-4.05948	4.9183e-05	0.000314725	two	Bacteria	Bacteroidetes	[Saprospirae]	[Saprospirales]	Chitinophagaceae	unclassified	unclassified
BulkSoil	247758	0.150927	-1.20644	2.56269	-0.452465	0.650934	NA	two	Bacteria	Actinobacteria	Actinobacteria	Actinomycetales	Nocardioidaceae	Kribbella	unclassified
BulkSoil	247767	25.0101	-1.48925	1.52142	-0.987974	0.323165	0.50229	two	Bacteria	Verrucomicrobia	Opitutae	unclassified	unclassified	unclassified	unclassified
BulkSoil	247867	1.10225	-4.20551	1.3877	-3.00829	0.00262723	0.0102458	two	Bacteria	Planctomycetes	Phycisphaerae	WD2101	unclassified	unclassified	unclassified
BulkSoil	247875	0.69237	-2.8657	2.46376	-1.08625	0.277367	0.445553	two	Bacteria	Chloroflexi	Thermomicrobia	JG30-KF-CM45	unclassified	unclassified	unclassified
BulkSoil	2478837	0	NA	NA	NA	NA	NA	two	Bacteria	Planctomycetes	Planctomycetia	Gemmatales	Gemmataceae	unclassified	unclassified
BulkSoil	248002	0	NA	NA	NA	NA	NA	two	Bacteria	Gemmatimonadetes	Gemmatimonadetes	C114	unclassified	unclassified	unclassified
BulkSoil	248117	0	NA	NA	NA	NA	NA	two	Bacteria	Bacteroidetes	Cytophagia	Cytophagales	Cytophagaceae	unclassified	unclassified
BulkSoil	248146	0.0949893	0.134475	2.56271	0.0524814	0.958145	NA	two	Bacteria	Planctomycetes	Planctomycetia	Gemmatales	Gemmataceae	Gemmata	unclassified
BulkSoil	248170	0.221873	-1.50343	2.56225	-0.575154	0.565187	NA	two	Bacteria	Actinobacteria	Actinobacteria	Micrococcales	unclassified	unclassified	unclassified
BulkSoil	248199	1.73537	-4.72894	1.70857	-2.72352	0.0064591	0.0225737	two	Bacteria	Bacteroidetes	[Saprospirae]	[Saprospirales]	Chitinophagaceae	Flavisolibacter	unclassified
BulkSoil	248323	0.337332	-0.618615	2.54658	-0.212837	0.831454	NA	two	Bacteria	Actinobacteria	Actinobacteria	Actinomycetales	Cryptosporangiaceae	unclassified	unclassified
BulkSoil	248363	0	NA	NA	NA	NA	NA	two	Bacteria	Bacteroidetes	[Saprospirae]	[Saprospirales]	Chitinophagaceae	unclassified	unclassified
BulkSoil	248395	0.957273	-3.30496	2.43133	-1.26378	0.206307	0.358899	two	Bacteria	Proteobacteria	Alphaproteobacteria	Caulobacterales	Caulobacteraceae	Caulobacter	unclassified
BulkSoil	248404	1.46578	-4.52952	1.46316	-3.06175	0.00220045	0.00878248	two	Bacteria	Bacteroidetes	[Saprospirae]	[Saprospirales]	Saprospiraceae	Haliscomenobacter	unclassified
BulkSoil	248468	0.141882	0.134475	2.56271	0.0524733	0.958152	NA	two	Bacteria	Actinobacteria	Actinobacteria	Actinomycetales	Micromonosporaceae	unclassified	unclassified
BulkSoil	2485755	1.04938	2.81991	1.40543	1.98342	0.0473205	0.117269	two	Bacteria	Actinobacteria	OPB41	unclassified	unclassified	unclassified	unclassified
BulkSoil	2485758	1.81645	3.85673	2.48828	1.37757	0.168337	0.307565	two	Bacteria	Bacteroidetes	Bacteroidia	Bacteroidales	unclassified	unclassified	unclassified
BulkSoil	248716	0.938144	3.59429	1.57436	2.26012	0.023814	0.0667869	two	Bacteria	Acidobacteria	Acidobacteriia	Acidobacteriales	Koribacteraceae	unclassified	unclassified
BulkSoil	248757	0.0687552	0.134475	2.56271	0.0524787	0.958147	NA	two	Bacteria	Proteobacteria	Deltaproteobacteria	Myxococcales	unclassified	unclassified	unclassified
BulkSoil	248805	0.0404931	0.134475	2.56271	0.0524755	0.95815	NA	two	Bacteria	Verrucomicrobia	[Pedosphaerae]	[Pedosphaerales]	unclassified	unclassified	unclassified
BulkSoil	248835	0.411902	2.54382	2.13108	1.16129	0.245523	NA	two	Bacteria	Proteobacteria	Deltaproteobacteria	Myxococcales	Myxococcaceae	Anaeromyxobacter	unclassified
BulkSoil	2488897	7.12397	1.79292	1.25875	1.45108	0.146758	0.277826	two	Bacteria	Proteobacteria	Betaproteobacteria	Rhodocyclales	Rhodocyclaceae	unclassified	unclassified
BulkSoil	248909	6.6241	-0.9155	1.47457	-0.625553	0.531608	0.719902	two	Bacteria	Cyanobacteria	4C0d-2	YS2	unclassified	unclassified	unclassified
BulkSoil	248986	1.3434	1.00983	1.10921	0.897604	0.369397	0.555113	two	Bacteria	Proteobacteria	Alphaproteobacteria	unclassified	unclassified	unclassified	unclassified
BulkSoil	2489887	0	NA	NA	NA	NA	NA	two	Bacteria	Proteobacteria	Gammaproteobacteria	Pseudomonadales	Pseudomonadaceae	Pseudomonas	unclassified
BulkSoil	249068	0.134667	-0.94606	2.56271	-0.406086	0.68468	NA	two	Bacteria	Actinobacteria	Actinobacteria	Actinomycetales	Micromonosporaceae	Pilimelia	unclassified
BulkSoil	249129	0.297468	1.26206	2.54452	0.453854	0.649934	NA	two	Bacteria	Firmicutes	Clostridia	Clostridiales	Clostridiaceae	Clostridium	unclassified
BulkSoil	249138	0.26455	-1.54527	2.55338	-0.58367	0.559442	NA	two	Bacteria	Acidobacteria	[Chloracidobacteria]	RB41	unclassified	unclassified	unclassified
BulkSoil	249280	0.618569	-3.04867	1.41385	-2.13532	0.0327348	0.0863843	two	Bacteria	Gemmatimonadetes	Gemm-1	unclassified	unclassified	unclassified	unclassified
BulkSoil	249290	0.470927	-1.27613	1.81025	-0.695161	0.486955	NA	two	Bacteria	Actinobacteria	Thermoleophilia	Gaiellales	Gaiellaceae	unclassified	unclassified
BulkSoil	249425	0.0626992	0.404608	2.56271	0.157882	0.87455	NA	two	Bacteria	Proteobacteria	Deltaproteobacteria	Myxococcales	unclassified	unclassified	unclassified
BulkSoil	249470	1.76627	4.41625	1.09277	3.97717	6.97412e-05	0.000426981	two	Bacteria	Acidobacteria	Acidobacteriia	Acidobacteriales	Koribacteraceae	unclassified	unclassified
BulkSoil	249571	27.5502	-1.65277	0.73003	-2.2624	0.0236729	0.0664984	two	Bacteria	Actinobacteria	Actinobacteria	Actinomycetales	Micromonosporaceae	unclassified	unclassified
BulkSoil	249773	0	NA	NA	NA	NA	NA	two	Bacteria	Actinobacteria	Thermoleophilia	Gaiellales	Gaiellaceae	unclassified	unclassified
BulkSoil	249831	0.670278	2.91358	1.53092	1.90286	0.0570589	0.135254	two	Bacteria	Proteobacteria	Alphaproteobacteria	Rhizobiales	Bradyrhizobiaceae	Bradyrhizobium	unclassified
BulkSoil	249975	0.663231	-3.25537	2.22603	-1.40336	0.160509	0.296692	two	Bacteria	Actinobacteria	Thermoleophilia	Solirubrobacterales	unclassified	unclassified	unclassified
BulkSoil	250050	1.1678	4.09808	1.44729	2.80045	0.00510321	0.0183285	two	Bacteria	Proteobacteria	Deltaproteobacteria	Myxococcales	unclassified	unclassified	unclassified
BulkSoil	250096	0.145006	-0.135659	2.56271	-0.052929	0.957788	NA	two	Bacteria	Proteobacteria	Betaproteobacteria	Burkholderiales	Comamonadaceae	unclassified	unclassified
BulkSoil	250148	5.18052	4.15721	1.21085	3.44222	0.000576969	0.00277883	two	Bacteria	Actinobacteria	Actinobacteria	Actinomycetales	Kineosporiaceae	unclassified	unclassified
BulkSoil	2502219	18.2427	6.03472	1.06865	5.55057	2.84734e-08	3.96012e-07	two	Bacteria	Bacteroidetes	Bacteroidia	Bacteroidales	unclassified	unclassified	unclassified
BulkSoil	250244	0	NA	NA	NA	NA	NA	two	Bacteria	Proteobacteria	Deltaproteobacteria	Myxococcales	unclassified	unclassified	unclassified
BulkSoil	250274	0.286153	-0.135659	2.56271	-0.0529198	0.957796	NA	two	Bacteria	Proteobacteria	Betaproteobacteria	Burkholderiales	Comamonadaceae	Leptothrix	unclassified
BulkSoil	250291	3.68805	-5.52093	0.996359	-5.45199	4.9808e-08	6.5911e-07	two	Bacteria	Planctomycetes	Phycisphaerae	WD2101	unclassified	unclassified	unclassified
BulkSoil	250298	0.0314012	-0.135659	2.56271	-0.0529294	0.957788	NA	two	Bacteria	Actinobacteria	Actinobacteria	Actinomycetales	Micromonosporaceae	Catellatospora	unclassified
BulkSoil	250371	0.115285	-0.405792	2.56271	-0.158338	0.874191	NA	two	Bacteria	Gemmatimonadetes	Gemmatimonadetes	unclassified	unclassified	unclassified	unclassified
BulkSoil	2504865	0.120452	0.404608	2.56271	0.157887	0.874546	NA	two	Bacteria	Acidobacteria	Acidobacteria-6	iii1-15	mb2424	unclassified	unclassified
BulkSoil	250572	0.613308	-3.16778	2.08128	-1.48299	0.138077	0.264543	two	Bacteria	Actinobacteria	Actinobacteria	Actinomycetales	Micromonosporaceae	Actinoplanes	unclassified
BulkSoil	250674	18.3538	5.401	0.654928	8.08728	6.10117e-16	3.94773e-14	two	Bacteria	Acidobacteria	Acidobacteriia	Acidobacteriales	Koribacteraceae	Candidatus_Koribacter	unclassified
BulkSoil	250724	0.157412	0.134475	2.56271	0.0524736	0.958151	NA	two	Bacteria	Actinobacteria	Actinobacteria	Actinomycetales	Streptomycetaceae	unclassified	unclassified
BulkSoil	250740	3.4882	5.69932	1.13903	4.94414	7.64802e-07	7.92719e-06	two	Bacteria	Acidobacteria	Solibacteres	Solibacterales	AKIW659	unclassified	unclassified
BulkSoil	250989	13.3968	7.24271	1.40323	5.11492	3.13881e-07	3.52115e-06	two	Bacteria	Actinobacteria	Actinobacteria	Actinomycetales	Micromonosporaceae	unclassified	unclassified
BulkSoil	251062	0.681958	0.821477	1.70957	0.474253	0.63532	0.822817	two	Archaea	Crenarchaeota	MCG	pGrfC26	unclassified	unclassified	unclassified
BulkSoil	251133	1.58979	-4.71718	1.24163	-3.75751	0.000171615	0.000958653	two	Bacteria	Nitrospirae	Nitrospira	Nitrospirales	0319-6A21	unclassified	unclassified
BulkSoil	25116	0.691993	2.97759	1.88212	1.56288	0.118081	0.236895	two	Archaea	Crenarchaeota	Thaumarchaeota	Nitrososphaerales	Nitrososphaeraceae	Candidatus_Nitrososphaera	gargensis
BulkSoil	251263	0.837158	-2.57229	1.37564	-1.8701	0.0614692	0.142366	two	Bacteria	Proteobacteria	Betaproteobacteria	Burkholderiales	Oxalobacteraceae	unclassified	unclassified
BulkSoil	251287	0.0474758	-0.135659	2.56271	-0.0529266	0.95779	NA	two	Bacteria	Chloroflexi	Anaerolineae	envOPS12	unclassified	unclassified	unclassified
BulkSoil	251368	0	NA	NA	NA	NA	NA	two	Bacteria	Gemmatimonadetes	Gemm-5	unclassified	unclassified	unclassified	unclassified
BulkSoil	251465	8.46181	-0.220714	1.44868	-0.152342	0.878917	0.962732	two	Bacteria	Proteobacteria	Betaproteobacteria	Burkholderiales	Comamonadaceae	unclassified	unclassified
BulkSoil	251499	0.181179	-1.2124	2.56269	-0.508659	0.610992	NA	two	Bacteria	Verrucomicrobia	[Spartobacteria]	[Chthoniobacterales]	[Chthoniobacteraceae]	Chthoniobacter	unclassified
BulkSoil	251509	1.16285	-3.83825	1.49814	-2.55351	0.0106644	0.034081	two	Bacteria	Proteobacteria	Deltaproteobacteria	Myxococcales	Myxococcaceae	Myxococcus	unclassified
BulkSoil	251512	0.0147451	-0.135659	2.56271	-0.0529294	0.957788	NA	two	Bacteria	Spirochaetes	Spirochaetes	Spirochaetales	Spirochaetaceae	Treponema	unclassified
BulkSoil	251567	0.219696	1.33552	2.45145	0.525041	0.599555	NA	two	Bacteria	Acidobacteria	Acidobacteria-6	iii1-15	unclassified	unclassified	unclassified
BulkSoil	252012	0.123856	0.674624	2.56271	0.248142	0.804024	NA	two	Bacteria	Proteobacteria	Gammaproteobacteria	Xanthomonadales	Sinobacteraceae	unclassified	unclassified
BulkSoil	252045	2.07626	-3.07442	1.62019	-1.90144	0.057245	0.135475	two	Bacteria	Planctomycetes	Planctomycetia	Planctomycetales	Planctomycetaceae	Planctomyces	unclassified
BulkSoil	252244	0.195093	1.1987	2.56195	0.454234	0.649661	NA	two	Bacteria	Acidobacteria	BPC102	MVS-40	unclassified	unclassified	unclassified
BulkSoil	252274	0.340044	-1.57605	2.40047	-0.633297	0.52654	NA	two	Bacteria	Proteobacteria	Alphaproteobacteria	Rhizobiales	unclassified	unclassified	unclassified
BulkSoil	252345	0.131083	-0.94606	2.56271	-0.37338	0.708866	NA	two	Bacteria	Proteobacteria	Gammaproteobacteria	Xanthomonadales	Xanthomonadaceae	unclassified	unclassified
BulkSoil	2524288	50.183	6.90094	0.633686	10.6876	1.16371e-26	3.96535e-24	two	Bacteria	Acidobacteria	Solibacteres	Solibacterales	Solibacteraceae	Candidatus_Solibacter	unclassified
BulkSoil	2525736	1.46027	-4.25801	1.37692	-3.07926	0.00207515	0.00835267	two	Bacteria	Bacteroidetes	[Saprospirae]	[Saprospirales]	Chitinophagaceae	Flavisolibacter	unclassified
BulkSoil	252675	0.0713549	-0.135659	2.56271	-0.0529259	0.957791	NA	two	Bacteria	Armatimonadetes	0319-6E2	unclassified	unclassified	unclassified	unclassified
BulkSoil	252720	3.60419	0.415	1.48759	0.272868	0.784954	0.944301	two	Bacteria	Firmicutes	Clostridia	Clostridiales	Clostridiaceae	Clostridium	unclassified
BulkSoil	252723	0.18332	-0.675926	2.56271	-0.323097	0.746622	NA	two	Bacteria	Actinobacteria	Actinobacteria	Actinomycetales	Streptomycetaceae	Streptomyces	unclassified
BulkSoil	252853	0.22073	0.143786	2.28441	0.0555728	0.955682	NA	two	Archaea	Crenarchaeota	Thaumarchaeota	Nitrososphaerales	Nitrososphaeraceae	Candidatus_Nitrososphaera	unclassified
BulkSoil	252876	16.5012	-0.675509	1.27249	-0.530837	0.595532	0.787095	two	Bacteria	Proteobacteria	Betaproteobacteria	Burkholderiales	Comamonadaceae	Rubrivivax	gelatinosus
BulkSoil	252974	0.199364	-1.21767	2.5626	-0.482336	0.629567	NA	two	Bacteria	Proteobacteria	Alphaproteobacteria	Rhodospirillales	Rhodospirillaceae	unclassified	unclassified
BulkSoil	253010	0.478126	0.658324	1.76978	0.374187	0.708265	NA	two	Bacteria	Proteobacteria	Alphaproteobacteria	Rhodospirillales	Rhodospirillaceae	unclassified	unclassified
BulkSoil	253155	0.0422858	-0.405792	2.56271	-0.158343	0.874186	NA	two	Bacteria	WS3	PRR-12	Sediment-1	unclassified	unclassified	unclassified
BulkSoil	253167	0.0999881	0.404608	2.56271	0.157884	0.874548	NA	two	Bacteria	Proteobacteria	Alphaproteobacteria	Rhizobiales	Hyphomicrobiaceae	Rhodoplanes	unclassified
BulkSoil	253373	0.373281	1.95839	1.76551	1.09454	0.273719	NA	two	Bacteria	Gemmatimonadetes	Gemmatimonadetes	unclassified	unclassified	unclassified	unclassified
BulkSoil	2536925	2.62932	-4.99357	1.72286	-2.8546	0.00430913	0.0158739	two	Bacteria	Gemmatimonadetes	Gemmatimonadetes	KD8-87	unclassified	unclassified	unclassified
BulkSoil	253724	0.0715856	-0.675926	2.56271	-0.263755	0.791969	NA	two	Bacteria	Proteobacteria	Deltaproteobacteria	Myxococcales	unclassified	unclassified	unclassified
BulkSoil	253754	0.187903	-1.17589	2.56266	-0.432212	0.665587	NA	two	Bacteria	Proteobacteria	Alphaproteobacteria	Rhodospirillales	unclassified	unclassified	unclassified
BulkSoil	253948	0.242036	-1.25244	2.56247	-0.531692	0.594939	NA	two	Bacteria	Proteobacteria	Betaproteobacteria	SC-I-84	unclassified	unclassified	unclassified
BulkSoil	254014	1.66802	4.03981	1.85033	2.16696	0.0302377	0.0812898	two	Bacteria	Bacteroidetes	Cytophagia	Cytophagales	Cytophagaceae	unclassified	unclassified
BulkSoil	254116	0.952362	-1.13711	1.35205	-0.835469	0.403454	0.593814	two	Bacteria	Proteobacteria	Alphaproteobacteria	Rhizobiales	Bradyrhizobiaceae	unclassified	unclassified
BulkSoil	254133	0.475097	-2.88589	2.10076	-1.34117	0.179866	NA	two	Bacteria	Armatimonadetes	0319-6E2	unclassified	unclassified	unclassified	unclassified
BulkSoil	254138	4.70189	-1.71715	0.750867	-2.28145	0.0225219	0.0640864	two	Bacteria	Proteobacteria	Betaproteobacteria	Burkholderiales	Comamonadaceae	unclassified	unclassified
BulkSoil	254211	0.108363	-0.135659	2.56271	-0.0529349	0.957784	NA	two	Bacteria	Actinobacteria	Actinobacteria	Actinomycetales	Sporichthyaceae	unclassified	unclassified
BulkSoil	254245	0.0156902	-0.135659	2.56271	-0.0529294	0.957788	NA	two	Bacteria	Acidobacteria	Acidobacteria-6	iii1-15	unclassified	unclassified	unclassified
BulkSoil	254280	4.24635	0.670214	1.40696	0.469575	0.638659	0.825894	two	Bacteria	Proteobacteria	Betaproteobacteria	Rhodocyclales	Rhodocyclaceae	unclassified	unclassified
BulkSoil	254392	0.3857	0.725659	1.86799	0.386205	0.699345	NA	two	Bacteria	Proteobacteria	Betaproteobacteria	Ellin6067	unclassified	unclassified	unclassified
BulkSoil	254401	3.84365	-0.840095	0.726738	-1.1562	0.2476	0.409065	two	Bacteria	Proteobacteria	Alphaproteobacteria	Caulobacterales	Caulobacteraceae	Phenylobacterium	unclassified
BulkSoil	254488	0.374234	2.28281	2.17497	1.02549	0.305134	NA	two	Bacteria	Firmicutes	Clostridia	Clostridiales	Ruminococcaceae	unclassified	unclassified
BulkSoil	254514	0.013517	-0.135659	2.56271	-0.0529294	0.957788	NA	two	Bacteria	Gemmatimonadetes	Gemmatimonadetes	C114	unclassified	unclassified	unclassified
BulkSoil	254635	4.49209	4.27229	0.97422	4.30424	1.67557e-05	0.000122481	two	Bacteria	Actinobacteria	Actinobacteria	Actinomycetales	Frankiaceae	unclassified	unclassified
BulkSoil	254645	0.458662	1.41729	2.52301	0.546848	0.584483	NA	two	Bacteria	Proteobacteria	Betaproteobacteria	Gallionellales	Gallionellaceae	unclassified	unclassified
BulkSoil	254649	0.0137311	-0.135659	2.56271	-0.0529294	0.957788	NA	two	Bacteria	Actinobacteria	Actinobacteria	Actinomycetales	Cellulomonadaceae	Cellulomonas	unclassified
BulkSoil	254728	0.581118	-1.68599	1.90521	-0.88591	0.375666	0.562364	two	Bacteria	Acidobacteria	Acidobacteria-6	iii1-15	unclassified	unclassified	unclassified
BulkSoil	254790	0.258306	-0.417776	2.55059	-0.163784	0.869901	NA	two	Bacteria	BRC1	PRR-11	unclassified	unclassified	unclassified	unclassified
BulkSoil	254851	0	NA	NA	NA	NA	NA	two	Bacteria	unclassified	unclassified	unclassified	unclassified	unclassified	unclassified
BulkSoil	254888	19.3793	1.12327	1.19377	0.948064	0.343097	0.524555	two	Bacteria	Proteobacteria	Betaproteobacteria	Burkholderiales	Comamonadaceae	unclassified	unclassified
BulkSoil	254895	0.547406	-2.50056	2.33672	-1.03904	0.298788	NA	two	Bacteria	Gemmatimonadetes	Gemm-3	unclassified	unclassified	unclassified	unclassified
BulkSoil	254938	0	NA	NA	NA	NA	NA	two	Bacteria	Proteobacteria	Betaproteobacteria	Burkholderiales	Oxalobacteraceae	unclassified	unclassified
BulkSoil	254949	0.126069	-0.675926	2.56271	-0.263753	0.79197	NA	two	Bacteria	Proteobacteria	Deltaproteobacteria	Myxococcales	unclassified	unclassified	unclassified
BulkSoil	254954	1.01059	2.72679	1.60517	1.70381	0.0884164	0.191288	two	Bacteria	Acidobacteria	Acidobacteria-6	CCU21	unclassified	unclassified	unclassified
BulkSoil	254961	0.164737	-0.135659	2.56271	-0.0529254	0.957791	NA	two	Bacteria	Proteobacteria	Betaproteobacteria	Rhodocyclales	Rhodocyclaceae	Propionivibrio	unclassified
BulkSoil	255057	0	NA	NA	NA	NA	NA	two	Bacteria	WS3	PRR-12	LD1-PA13	unclassified	unclassified	unclassified
BulkSoil	255112	0	NA	NA	NA	NA	NA	two	Bacteria	Verrucomicrobia	Verrucomicrobiae	Verrucomicrobiales	Verrucomicrobiaceae	unclassified	unclassified
BulkSoil	2551961	0.0324315	-0.135659	2.56271	-0.0529277	0.957789	NA	two	Bacteria	Acidobacteria	Acidobacteria-6	iii1-15	unclassified	unclassified	unclassified
BulkSoil	2551965	0.368443	1.00342	1.98476	0.506441	0.612547	NA	two	Bacteria	Acidobacteria	Acidobacteria-6	iii1-15	unclassified	unclassified	unclassified
BulkSoil	255281	0.125653	-0.405792	2.56271	-0.158337	0.874191	NA	two	Bacteria	Proteobacteria	Deltaproteobacteria	Desulfuromonadales	Geobacteraceae	Geobacter	unclassified
BulkSoil	255294	0	NA	NA	NA	NA	NA	two	Bacteria	Acidobacteria	Acidobacteria-6	iii1-15	mb2424	unclassified	unclassified
BulkSoil	255346	0.100192	-0.675926	2.56271	-0.263755	0.791969	NA	two	Bacteria	Chloroflexi	Anaerolineae	CFB-26	unclassified	unclassified	unclassified
BulkSoil	255389	0.221962	0.134475	2.56271	0.0524848	0.958142	NA	two	Bacteria	Acidobacteria	Acidobacteria-6	iii1-15	unclassified	unclassified	unclassified
BulkSoil	255448	1.56048	-4.39553	1.32691	-3.28504	0.00101969	0.00453454	two	Bacteria	Bacteroidetes	[Saprospirae]	[Saprospirales]	Chitinophagaceae	unclassified	unclassified
BulkSoil	255470	0.48379	-2.27845	1.92317	-1.18188	0.237253	NA	two	Bacteria	Acidobacteria	Acidobacteria-6	iii1-15	unclassified	unclassified	unclassified
BulkSoil	255607	0	NA	NA	NA	NA	NA	two	Bacteria	Proteobacteria	Alphaproteobacteria	Rhodospirillales	Acetobacteraceae	unclassified	unclassified
BulkSoil	255838	0.0596426	-0.135659	2.56271	-0.0529256	0.957791	NA	two	Bacteria	Acidobacteria	Acidobacteria-5	unclassified	unclassified	unclassified	unclassified
BulkSoil	2558689	2.44813	-1.07679	1.58847	-0.677303	0.498214	0.687661	two	Bacteria	Proteobacteria	Betaproteobacteria	Neisseriales	Neisseriaceae	Vogesella	unclassified
BulkSoil	256109	0.921079	-0.216631	1.56987	-0.137982	0.890255	0.962732	two	Bacteria	Proteobacteria	Betaproteobacteria	Rhodocyclales	Rhodocyclaceae	Dok59	unclassified
BulkSoil	256116	0.942248	-3.69301	2.23462	-1.57233	0.115874	0.233634	two	Bacteria	Proteobacteria	Gammaproteobacteria	Pseudomonadales	Pseudomonadaceae	unclassified	unclassified
BulkSoil	256173	0.0946675	-0.675926	2.56271	-0.263755	0.791969	NA	two	Bacteria	Actinobacteria	Actinobacteria	Actinomycetales	Micrococcaceae	unclassified	unclassified
BulkSoil	256272	0.703441	-3.0341	2.11717	-1.40499	0.160024	0.296349	two	Bacteria	Nitrospirae	Nitrospira	Nitrospirales	0319-6A21	unclassified	unclassified
BulkSoil	256297	0.261991	-0.680427	2.56023	-0.31284	0.754402	NA	two	Bacteria	Acidobacteria	Acidobacteria-6	iii1-15	RB40	unclassified	unclassified
BulkSoil	256335	0.0357928	-0.405792	2.56271	-0.158343	0.874186	NA	two	Bacteria	Proteobacteria	Alphaproteobacteria	Rhizobiales	Hyphomicrobiaceae	Rhodoplanes	unclassified
BulkSoil	256515	6.14352	2.26087	1.40204	1.63113	0.102863	0.215034	two	Bacteria	Proteobacteria	Deltaproteobacteria	unclassified	unclassified	unclassified	unclassified
BulkSoil	2565173	9.182	-1.29292	0.76459	-1.69186	0.0906718	0.194317	two	Bacteria	Verrucomicrobia	Opitutae	Opitutales	Opitutaceae	Opitutus	unclassified
BulkSoil	2565174	0.325839	-1.81983	2.20979	-0.803682	0.421581	NA	two	Bacteria	Planctomycetes	Planctomycetia	Gemmatales	Gemmataceae	Gemmata	unclassified
BulkSoil	256569	0.900058	-3.20029	2.03521	-1.54918	0.121338	0.241259	two	Bacteria	Chlorobi	unclassified	unclassified	unclassified	unclassified	unclassified
BulkSoil	256678	0.142477	-0.94606	2.56271	-0.410521	0.681424	NA	two	Bacteria	Actinobacteria	Actinobacteria	Actinomycetales	Micromonosporaceae	Virgisporangium	ochraceum
BulkSoil	257302	1.47513	-0.191221	2.0971	-0.0911701	0.927357	0.962732	two	Bacteria	Proteobacteria	Alphaproteobacteria	Sphingomonadales	Sphingomonadaceae	unclassified	unclassified
BulkSoil	257461	0	NA	NA	NA	NA	NA	two	Bacteria	Acidobacteria	Acidobacteria-6	iii1-15	unclassified	unclassified	unclassified
BulkSoil	257495	0.0374007	-0.135659	2.56271	-0.0529273	0.95779	NA	two	Bacteria	Proteobacteria	Gammaproteobacteria	Methylococcales	unclassified	unclassified	unclassified
BulkSoil	257527	3.33446	1.82028	1.1563	1.58655	0.112614	0.229012	two	Bacteria	Bacteroidetes	Bacteroidia	Bacteroidales	unclassified	unclassified	unclassified
BulkSoil	257531	0.331833	-2.0164	2.52996	-0.739277	0.459739	NA	two	Bacteria	Actinobacteria	Thermoleophilia	Gaiellales	Gaiellaceae	unclassified	unclassified
BulkSoil	257611	0.675851	-3.37221	2.05823	-1.5965	0.110377	0.226232	two	Bacteria	Actinobacteria	Acidimicrobiia	Acidimicrobiales	EB1017	unclassified	unclassified
BulkSoil	257631	0	NA	NA	NA	NA	NA	two	Bacteria	Actinobacteria	Acidimicrobiia	Acidimicrobiales	unclassified	unclassified	unclassified
BulkSoil	257891	2.29265	-2.77389	1.34452	-2.07722	0.0377817	0.0971631	two	Bacteria	Proteobacteria	Alphaproteobacteria	Ellin329	unclassified	unclassified	unclassified
BulkSoil	257902	0.83647	3.34525	1.876	1.75486	0.0792835	0.175143	two	Bacteria	NC10	2019-12-24	JH-WHS47	unclassified	unclassified	unclassified
BulkSoil	2579213	0.449364	-0.498352	2.16373	-0.230491	0.81771	NA	two	Bacteria	Acidobacteria	Acidobacteriia	Acidobacteriales	Koribacteraceae	unclassified	unclassified
BulkSoil	258294	0.14847	0.404608	2.56271	0.157889	0.874545	NA	two	Bacteria	Chloroflexi	Anaerolineae	GCA004	unclassified	unclassified	unclassified
BulkSoil	258308	0.136386	-0.94606	2.56271	-0.359359	0.719327	NA	two	Bacteria	Bacteroidetes	Sphingobacteriia	Sphingobacteriales	Sphingobacteriaceae	unclassified	unclassified
BulkSoil	2584634	3.04745	5.74684	1.01269	5.57092	2.5339e-08	3.61645e-07	two	Bacteria	Acidobacteria	Acidobacteriia	Acidobacteriales	Koribacteraceae	Candidatus_Koribacter	unclassified
BulkSoil	258654	1.02827	-0.20939	1.75374	-0.119386	0.904969	0.962732	two	Bacteria	Proteobacteria	Betaproteobacteria	Burkholderiales	Comamonadaceae	Rubrivivax	gelatinosus
BulkSoil	258814	0.911576	-2.34045	2.14692	-1.03442	0.300942	0.475025	two	Bacteria	Proteobacteria	Deltaproteobacteria	Myxococcales	unclassified	unclassified	unclassified
BulkSoil	259044	0.562917	-0.732122	1.82084	-0.401925	0.687739	0.869159	two	Bacteria	Proteobacteria	Deltaproteobacteria	Myxococcales	Myxococcaceae	Corallococcus	exiguus
BulkSoil	259049	0.101341	-0.675926	2.56271	-0.263752	0.791971	NA	two	Bacteria	Proteobacteria	Alphaproteobacteria	Rhodospirillales	Rhodospirillaceae	Magnetospirillum	unclassified
BulkSoil	259094	0.177093	1.03423	2.56218	0.367732	0.713073	NA	two	Bacteria	Actinobacteria	Actinobacteria	Actinomycetales	Frankiaceae	unclassified	unclassified
BulkSoil	2591420	0.186271	-0.135659	2.56271	-0.0529403	0.957779	NA	two	Bacteria	Proteobacteria	Alphaproteobacteria	Caulobacterales	Caulobacteraceae	unclassified	unclassified
BulkSoil	2591424	1.01491	-0.180264	2.24704	-0.080207	0.936073	0.962732	two	Bacteria	Proteobacteria	Deltaproteobacteria	Myxococcales	unclassified	unclassified	unclassified
BulkSoil	259272	0.0969578	0.134475	2.56271	0.05247	0.958154	NA	two	Bacteria	Proteobacteria	Alphaproteobacteria	Rhizobiales	Bradyrhizobiaceae	Bradyrhizobium	unclassified
BulkSoil	2594404	0.344626	-0.135659	2.56271	-0.052929	0.957788	NA	two	Bacteria	Proteobacteria	Gammaproteobacteria	Alteromonadales	Alteromonadaceae	Cellvibrio	unclassified
BulkSoil	2595164	0	NA	NA	NA	NA	NA	two	Bacteria	Actinobacteria	Actinobacteria	Actinomycetales	Pseudonocardiaceae	Pseudonocardia	unclassified
BulkSoil	2595969	1.59925	-3.09023	1.25011	-2.42839	0.015166	0.045936	two	Bacteria	Firmicutes	Clostridia	Clostridiales	Ruminococcaceae	unclassified	unclassified
BulkSoil	259881	7.75406	2.10853	1.31294	1.63833	0.101352	0.212527	two	Bacteria	Proteobacteria	Deltaproteobacteria	Myxococcales	unclassified	unclassified	unclassified
BulkSoil	2603273	1.01769	-2.97674	1.63256	-1.77677	0.0756063	0.168522	two	Bacteria	Firmicutes	Clostridia	Clostridiales	Clostridiaceae	Oxobacter	unclassified
BulkSoil	2606073	0.742851	-0.799218	1.99378	-0.389343	0.697022	0.876018	two	Bacteria	Proteobacteria	Betaproteobacteria	Burkholderiales	Oxalobacteraceae	unclassified	unclassified
BulkSoil	260920	0.339422	0.490465	2.40747	0.203734	0.838561	NA	two	Bacteria	Proteobacteria	Alphaproteobacteria	Rhodospirillales	Rhodospirillaceae	Azospirillum	unclassified
BulkSoil	261055	11.0592	5.62906	0.919497	6.0696	1.28226e-09	2.2846e-08	two	Bacteria	Proteobacteria	Alphaproteobacteria	Ellin329	unclassified	unclassified	unclassified
BulkSoil	261182	0.636644	-1.54182	2.07979	-0.729535	0.465674	0.657394	two	Bacteria	Proteobacteria	Alphaproteobacteria	Rhizobiales	Methylobacteriaceae	Methylobacterium	unclassified
BulkSoil	261663	0.400524	-0.798082	1.84486	-0.413729	0.679073	NA	two	Bacteria	Chloroflexi	TK10	AKYG885	Dolo_23	unclassified	unclassified
BulkSoil	2616879	0.110051	0.404608	2.56271	0.157886	0.874546	NA	two	Bacteria	Chloroflexi	TK10	AKYG885	Dolo_23	unclassified	unclassified
BulkSoil	2616888	0.589779	2.45633	2.22156	1.08794	0.276623	0.44462	two	Bacteria	Actinobacteria	Actinobacteria	Actinomycetales	Micromonosporaceae	unclassified	unclassified
BulkSoil	2617884	0.827531	-0.580391	2.05261	-0.282749	0.77737	0.940155	two	Bacteria	Proteobacteria	Gammaproteobacteria	Xanthomonadales	Xanthomonadaceae	unclassified	unclassified
BulkSoil	2617885	0	NA	NA	NA	NA	NA	two	Bacteria	Planctomycetes	Planctomycetia	Gemmatales	Gemmataceae	Gemmata	unclassified
BulkSoil	2618782	0.932274	-2.46698	1.38908	-1.74491	0.0810002	0.17807	two	Bacteria	Chloroflexi	TK10	AKYG885	Dolo_23	unclassified	unclassified
BulkSoil	2618787	2.55498	2.87209	0.878389	3.22494	0.00125999	0.0054261	two	Bacteria	Acidobacteria	Acidobacteriia	Acidobacteriales	Koribacteraceae	unclassified	unclassified
BulkSoil	261980	2.31887	-5.397	1.19634	-4.45145	8.52927e-06	6.79848e-05	two	Bacteria	Actinobacteria	Actinobacteria	Actinomycetales	Micromonosporaceae	unclassified	unclassified
BulkSoil	262768	3.10821	-5.50378	1.20859	-4.47535	7.6285e-06	6.15246e-05	two	Bacteria	Proteobacteria	Alphaproteobacteria	Rhodospirillales	Rhodospirillaceae	unclassified	unclassified
BulkSoil	262773	0.671909	2.87458	1.96877	1.44213	0.149265	0.280811	two	Bacteria	Proteobacteria	Deltaproteobacteria	Syntrophobacterales	Syntrophorhabdaceae	unclassified	unclassified
BulkSoil	262840	2.49586	0.0869593	0.874499	0.0968976	0.922808	0.962732	two	Bacteria	Firmicutes	Clostridia	Clostridiales	Ruminococcaceae	unclassified	unclassified
BulkSoil	2629538	0.521424	-1.05717	2.49578	-0.40214	0.687581	NA	two	Bacteria	Chloroflexi	TK10	unclassified	unclassified	unclassified	unclassified
BulkSoil	2631018	0.562631	0.545715	1.40587	0.379693	0.704174	0.881988	two	Bacteria	Acidobacteria	Acidobacteria-6	iii1-15	unclassified	unclassified	unclassified
[truncated: 32,532 more rows]

## Sheet: Table S6
Table S6	Differentially abundant OTUs between Domesticated and Uncultivated soils
variable	Compartment	Kingdom	Phylum	Class	Order	Family	Genus	Species	Enrichment
100705	Rhizosphere	Bacteria	Acidobacteria	Acidobacteria-6	iii1-15	unclassified	unclassified	unclassified	Domesticated
1037256	Rhizosphere	Bacteria	Actinobacteria	Thermoleophilia	Gaiellales	Gaiellaceae	unclassified	unclassified	Domesticated
1054531	BulkSoil	Bacteria	Firmicutes	Clostridia	Clostridiales	Veillonellaceae	unclassified	unclassified	Domesticated
1080447	BulkSoil	Bacteria	Acidobacteria	Acidobacteria-6	iii1-15	unclassified	unclassified	unclassified	Domesticated
1080447	Rhizosphere	Bacteria	Acidobacteria	Acidobacteria-6	iii1-15	unclassified	unclassified	unclassified	Domesticated
1105149	BulkSoil	Bacteria	Acidobacteria	Acidobacteriia	Acidobacteriales	Koribacteraceae	Candidatus_Koribacter	unclassified	Domesticated
1105149	Rhizosphere	Bacteria	Acidobacteria	Acidobacteriia	Acidobacteriales	Koribacteraceae	Candidatus_Koribacter	unclassified	Domesticated
1108523	BulkSoil	Bacteria	Acidobacteria	iii1-8	DS-18	unclassified	unclassified	unclassified	Domesticated
1110169	Endosphere	Bacteria	Actinobacteria	Actinobacteria	Actinomycetales	unclassified	unclassified	unclassified	Domesticated
1110388	Rhizosphere	Bacteria	Proteobacteria	Betaproteobacteria	Rhodocyclales	Rhodocyclaceae	unclassified	unclassified	Domesticated
1113229	Rhizosphere	Bacteria	Acidobacteria	Solibacteres	Solibacterales	Solibacteraceae	Candidatus_Solibacter	unclassified	Domesticated
1121898	BulkSoil	Bacteria	Chloroflexi	Anaerolineae	GCA004	unclassified	unclassified	unclassified	Domesticated
112889	BulkSoil	Bacteria	Chloroflexi	Anaerolineae	Anaerolineales	Anaerolinaceae	Anaerolinea	unclassified	Domesticated
112889	Rhizosphere	Bacteria	Chloroflexi	Anaerolineae	Anaerolineales	Anaerolinaceae	Anaerolinea	unclassified	Domesticated
112952	Rhizosphere	Bacteria	Chloroflexi	Ellin6529	unclassified	unclassified	unclassified	unclassified	Domesticated
1130423	BulkSoil	Bacteria	Verrucomicrobia	[Pedosphaerae]	[Pedosphaerales]	Ellin515	unclassified	unclassified	Domesticated
1130423	Rhizosphere	Bacteria	Verrucomicrobia	[Pedosphaerae]	[Pedosphaerales]	Ellin515	unclassified	unclassified	Domesticated
1134699	BulkSoil	Archaea	Crenarchaeota	MCG	pGrfC26	unclassified	unclassified	unclassified	Domesticated
1134699	Rhizosphere	Archaea	Crenarchaeota	MCG	pGrfC26	unclassified	unclassified	unclassified	Domesticated
1142733	BulkSoil	Bacteria	Acidobacteria	Acidobacteriia	Acidobacteriales	Koribacteraceae	Candidatus_Koribacter	unclassified	Domesticated
1142733	Rhizosphere	Bacteria	Acidobacteria	Acidobacteriia	Acidobacteriales	Koribacteraceae	Candidatus_Koribacter	unclassified	Domesticated
1147608	BulkSoil	Bacteria	Acidobacteria	Acidobacteriia	Acidobacteriales	Koribacteraceae	unclassified	unclassified	Domesticated
128094	BulkSoil	Bacteria	Acidobacteria	Acidobacteria-6	iii1-15	unclassified	unclassified	unclassified	Domesticated
132101	Rhizosphere	Bacteria	Actinobacteria	Actinobacteria	Actinomycetales	Intrasporangiaceae	unclassified	unclassified	Domesticated
134616	BulkSoil	Bacteria	Chloroflexi	Ellin6529	unclassified	unclassified	unclassified	unclassified	Domesticated
134616	Rhizosphere	Bacteria	Chloroflexi	Ellin6529	unclassified	unclassified	unclassified	unclassified	Domesticated
141079	BulkSoil	Bacteria	Proteobacteria	Alphaproteobacteria	Ellin329	unclassified	unclassified	unclassified	Domesticated
142005	BulkSoil	Bacteria	Acidobacteria	Acidobacteria-6	CCU21	unclassified	unclassified	unclassified	Domesticated
142005	Endosphere	Bacteria	Acidobacteria	Acidobacteria-6	CCU21	unclassified	unclassified	unclassified	Domesticated
142005	Rhizosphere	Bacteria	Acidobacteria	Acidobacteria-6	CCU21	unclassified	unclassified	unclassified	Domesticated
142411	BulkSoil	Bacteria	Acidobacteria	Acidobacteria-6	iii1-15	unclassified	unclassified	unclassified	Domesticated
1435	BulkSoil	Bacteria	Armatimonadetes	Chthonomonadetes	SJA-22	unclassified	unclassified	unclassified	Domesticated
1435	Rhizosphere	Bacteria	Armatimonadetes	Chthonomonadetes	SJA-22	unclassified	unclassified	unclassified	Domesticated
143935	BulkSoil	Bacteria	Chloroflexi	Anaerolineae	Anaerolineales	Anaerolinaceae	Anaerolinea	unclassified	Domesticated
143935	Rhizosphere	Bacteria	Chloroflexi	Anaerolineae	Anaerolineales	Anaerolinaceae	Anaerolinea	unclassified	Domesticated
144545	BulkSoil	Bacteria	Chloroflexi	Chloroflexi	[Roseiflexales]	[Kouleothrixaceae]	unclassified	unclassified	Domesticated
144545	Rhizosphere	Bacteria	Chloroflexi	Chloroflexi	[Roseiflexales]	[Kouleothrixaceae]	unclassified	unclassified	Domesticated
149969	BulkSoil	Bacteria	Verrucomicrobia	[Pedosphaerae]	[Pedosphaerales]	Ellin515	unclassified	unclassified	Domesticated
150587	BulkSoil	Bacteria	Proteobacteria	Deltaproteobacteria	Myxococcales	Myxococcaceae	Anaeromyxobacter	unclassified	Domesticated
150587	Rhizosphere	Bacteria	Proteobacteria	Deltaproteobacteria	Myxococcales	Myxococcaceae	Anaeromyxobacter	unclassified	Domesticated
151613	BulkSoil	Bacteria	Acidobacteria	Acidobacteriia	Acidobacteriales	Koribacteraceae	Candidatus_Koribacter	unclassified	Domesticated
151613	Rhizosphere	Bacteria	Acidobacteria	Acidobacteriia	Acidobacteriales	Koribacteraceae	Candidatus_Koribacter	unclassified	Domesticated
152949	BulkSoil	Bacteria	Proteobacteria	Deltaproteobacteria	Myxococcales	Myxococcaceae	Anaeromyxobacter	unclassified	Domesticated
152949	Rhizosphere	Bacteria	Proteobacteria	Deltaproteobacteria	Myxococcales	Myxococcaceae	Anaeromyxobacter	unclassified	Domesticated
153548	Endosphere	Bacteria	Actinobacteria	Actinobacteria	Actinomycetales	unclassified	unclassified	unclassified	Domesticated
154220	BulkSoil	Bacteria	Chloroflexi	Anaerolineae	SBR1031	oc28	unclassified	unclassified	Domesticated
154220	Rhizosphere	Bacteria	Chloroflexi	Anaerolineae	SBR1031	oc28	unclassified	unclassified	Domesticated
156976	BulkSoil	Bacteria	Acidobacteria	iii1-8	DS-18	unclassified	unclassified	unclassified	Domesticated
156976	Rhizosphere	Bacteria	Acidobacteria	iii1-8	DS-18	unclassified	unclassified	unclassified	Domesticated
1692229	Rhizosphere	Bacteria	Chloroflexi	Ellin6529	unclassified	unclassified	unclassified	unclassified	Domesticated
179879	BulkSoil	Bacteria	Proteobacteria	Deltaproteobacteria	Myxococcales	Myxococcaceae	Anaeromyxobacter	unclassified	Domesticated
179879	Rhizosphere	Bacteria	Proteobacteria	Deltaproteobacteria	Myxococcales	Myxococcaceae	Anaeromyxobacter	unclassified	Domesticated
190663	BulkSoil	Bacteria	Actinobacteria	Actinobacteria	Actinomycetales	Kineosporiaceae	unclassified	unclassified	Domesticated
190663	Endosphere	Bacteria	Actinobacteria	Actinobacteria	Actinomycetales	Kineosporiaceae	unclassified	unclassified	Domesticated
190663	Rhizosphere	Bacteria	Actinobacteria	Actinobacteria	Actinomycetales	Kineosporiaceae	unclassified	unclassified	Domesticated
206278	BulkSoil	Bacteria	Chloroflexi	Ellin6529	unclassified	unclassified	unclassified	unclassified	Domesticated
206278	Rhizosphere	Bacteria	Chloroflexi	Ellin6529	unclassified	unclassified	unclassified	unclassified	Domesticated
2075740	BulkSoil	Bacteria	Bacteroidetes	Bacteroidia	Bacteroidales	unclassified	unclassified	unclassified	Domesticated
207672	Rhizosphere	Bacteria	Acidobacteria	iii1-8	DS-18	unclassified	unclassified	unclassified	Domesticated
208514	BulkSoil	Archaea	Euryarchaeota	Methanomicrobia	YC-E6	unclassified	unclassified	unclassified	Domesticated
208514	Rhizosphere	Archaea	Euryarchaeota	Methanomicrobia	YC-E6	unclassified	unclassified	unclassified	Domesticated
209467	Rhizosphere	Bacteria	Acidobacteria	iii1-8	DS-18	unclassified	unclassified	unclassified	Domesticated
209825	BulkSoil	Bacteria	Acidobacteria	Acidobacteriia	Acidobacteriales	Acidobacteriaceae	unclassified	unclassified	Domesticated
209825	Rhizosphere	Bacteria	Acidobacteria	Acidobacteriia	Acidobacteriales	Acidobacteriaceae	unclassified	unclassified	Domesticated
210532	BulkSoil	Bacteria	Chloroflexi	Anaerolineae	H39	unclassified	unclassified	unclassified	Domesticated
210532	Rhizosphere	Bacteria	Chloroflexi	Anaerolineae	H39	unclassified	unclassified	unclassified	Domesticated
211684	Rhizosphere	Bacteria	Acidobacteria	Acidobacteria-6	CCU21	unclassified	unclassified	unclassified	Domesticated
213535	Endosphere	Bacteria	Actinobacteria	Actinobacteria	Actinomycetales	unclassified	unclassified	unclassified	Domesticated
213535	Rhizosphere	Bacteria	Actinobacteria	Actinobacteria	Actinomycetales	unclassified	unclassified	unclassified	Domesticated
214718	BulkSoil	Bacteria	Actinobacteria	Actinobacteria	unclassified	unclassified	unclassified	unclassified	Domesticated
214718	Rhizosphere	Bacteria	Actinobacteria	Actinobacteria	unclassified	unclassified	unclassified	unclassified	Domesticated
215959	BulkSoil	Bacteria	Planctomycetes	Phycisphaerae	Pla1	unclassified	unclassified	unclassified	Domesticated
218162	BulkSoil	Bacteria	Acidobacteria	iii1-8	DS-18	unclassified	unclassified	unclassified	Domesticated
218162	Rhizosphere	Bacteria	Acidobacteria	iii1-8	DS-18	unclassified	unclassified	unclassified	Domesticated
220013	BulkSoil	Bacteria	Actinobacteria	Thermoleophilia	Gaiellales	Gaiellaceae	unclassified	unclassified	Domesticated
220201	BulkSoil	Bacteria	Acidobacteria	Acidobacteriia	Acidobacteriales	Koribacteraceae	Candidatus_Koribacter	versatilis	Domesticated
220201	Rhizosphere	Bacteria	Acidobacteria	Acidobacteriia	Acidobacteriales	Koribacteraceae	Candidatus_Koribacter	versatilis	Domesticated
223302	BulkSoil	Bacteria	Proteobacteria	Betaproteobacteria	SC-I-84	unclassified	unclassified	unclassified	Domesticated
223302	Rhizosphere	Bacteria	Proteobacteria	Betaproteobacteria	SC-I-84	unclassified	unclassified	unclassified	Domesticated
223904	BulkSoil	Bacteria	Acidobacteria	Acidobacteriia	Acidobacteriales	Koribacteraceae	Candidatus_Koribacter	unclassified	Domesticated
223904	Rhizosphere	Bacteria	Acidobacteria	Acidobacteriia	Acidobacteriales	Koribacteraceae	Candidatus_Koribacter	unclassified	Domesticated
224648	Rhizosphere	Bacteria	Actinobacteria	MB-A2-108	0319-7L14	unclassified	unclassified	unclassified	Domesticated
224671	BulkSoil	Bacteria	Acidobacteria	RB25	unclassified	unclassified	unclassified	unclassified	Domesticated
224671	Rhizosphere	Bacteria	Acidobacteria	RB25	unclassified	unclassified	unclassified	unclassified	Domesticated
2303416	BulkSoil	Bacteria	Proteobacteria	Deltaproteobacteria	Myxococcales	unclassified	unclassified	unclassified	Domesticated
2303416	Rhizosphere	Bacteria	Proteobacteria	Deltaproteobacteria	Myxococcales	unclassified	unclassified	unclassified	Domesticated
230386	BulkSoil	Bacteria	Chloroflexi	Anaerolineae	Anaerolineales	Anaerolinaceae	Anaerolinea	unclassified	Domesticated
230386	Rhizosphere	Bacteria	Chloroflexi	Anaerolineae	Anaerolineales	Anaerolinaceae	Anaerolinea	unclassified	Domesticated
2340593	BulkSoil	Bacteria	Verrucomicrobia	[Pedosphaerae]	[Pedosphaerales]	Ellin515	unclassified	unclassified	Domesticated
2340593	Rhizosphere	Bacteria	Verrucomicrobia	[Pedosphaerae]	[Pedosphaerales]	Ellin515	unclassified	unclassified	Domesticated
236435	Endosphere	Bacteria	Proteobacteria	Betaproteobacteria	Rhodocyclales	Rhodocyclaceae	unclassified	unclassified	Domesticated
236435	Rhizosphere	Bacteria	Proteobacteria	Betaproteobacteria	Rhodocyclales	Rhodocyclaceae	unclassified	unclassified	Domesticated
2502219	Rhizosphere	Bacteria	Bacteroidetes	Bacteroidia	Bacteroidales	unclassified	unclassified	unclassified	Domesticated
250674	BulkSoil	Bacteria	Acidobacteria	Acidobacteriia	Acidobacteriales	Koribacteraceae	Candidatus_Koribacter	unclassified	Domesticated
250674	Rhizosphere	Bacteria	Acidobacteria	Acidobacteriia	Acidobacteriales	Koribacteraceae	Candidatus_Koribacter	unclassified	Domesticated
250989	BulkSoil	Bacteria	Actinobacteria	Actinobacteria	Actinomycetales	Micromonosporaceae	unclassified	unclassified	Domesticated
250989	Rhizosphere	Bacteria	Actinobacteria	Actinobacteria	Actinomycetales	Micromonosporaceae	unclassified	unclassified	Domesticated
261055	BulkSoil	Bacteria	Proteobacteria	Alphaproteobacteria	Ellin329	unclassified	unclassified	unclassified	Domesticated
261055	Endosphere	Bacteria	Proteobacteria	Alphaproteobacteria	Ellin329	unclassified	unclassified	unclassified	Domesticated
261055	Rhizosphere	Bacteria	Proteobacteria	Alphaproteobacteria	Ellin329	unclassified	unclassified	unclassified	Domesticated
271056	BulkSoil	Bacteria	Firmicutes	Clostridia	Clostridiales	Veillonellaceae	unclassified	unclassified	Domesticated
284868	BulkSoil	Bacteria	Proteobacteria	Deltaproteobacteria	Desulfuromonadales	Geobacteraceae	Geobacter	unclassified	Domesticated
2881195	BulkSoil	Bacteria	Gemmatimonadetes	Gemm-5	unclassified	unclassified	unclassified	unclassified	Domesticated
2881195	Rhizosphere	Bacteria	Gemmatimonadetes	Gemm-5	unclassified	unclassified	unclassified	unclassified	Domesticated
3288891	BulkSoil	Bacteria	Bacteroidetes	Bacteroidia	Bacteroidales	unclassified	unclassified	unclassified	Domesticated
3288891	Rhizosphere	Bacteria	Bacteroidetes	Bacteroidia	Bacteroidales	unclassified	unclassified	unclassified	Domesticated
335560	BulkSoil	Bacteria	Proteobacteria	Betaproteobacteria	Gallionellales	Gallionellaceae	Gallionella	unclassified	Domesticated
336177	Endosphere	Bacteria	Proteobacteria	Betaproteobacteria	SBla14	unclassified	unclassified	unclassified	Domesticated
336177	Rhizosphere	Bacteria	Proteobacteria	Betaproteobacteria	SBla14	unclassified	unclassified	unclassified	Domesticated
337786	BulkSoil	Bacteria	Acidobacteria	iii1-8	SJA-36	unclassified	unclassified	unclassified	Domesticated
337786	Endosphere	Bacteria	Acidobacteria	iii1-8	SJA-36	unclassified	unclassified	unclassified	Domesticated
337786	Rhizosphere	Bacteria	Acidobacteria	iii1-8	SJA-36	unclassified	unclassified	unclassified	Domesticated
353729	BulkSoil	Bacteria	Proteobacteria	Deltaproteobacteria	Myxococcales	Myxococcaceae	Anaeromyxobacter	unclassified	Domesticated
353729	Endosphere	Bacteria	Proteobacteria	Deltaproteobacteria	Myxococcales	Myxococcaceae	Anaeromyxobacter	unclassified	Domesticated
353729	Rhizosphere	Bacteria	Proteobacteria	Deltaproteobacteria	Myxococcales	Myxococcaceae	Anaeromyxobacter	unclassified	Domesticated
369289	Rhizosphere	Bacteria	Actinobacteria	Actinobacteria	Actinomycetales	Micromonosporaceae	unclassified	unclassified	Domesticated
4296289	BulkSoil	Bacteria	Bacteroidetes	Bacteroidia	Bacteroidales	unclassified	unclassified	unclassified	Domesticated
4299608	BulkSoil	Bacteria	Actinobacteria	Actinobacteria	Actinomycetales	Geodermatophilaceae	Geodermatophilus	unclassified	Domesticated
4306228	BulkSoil	Bacteria	Acidobacteria	Acidobacteriia	Acidobacteriales	Koribacteraceae	Candidatus_Koribacter	unclassified	Domesticated
4306228	Endosphere	Bacteria	Acidobacteria	Acidobacteriia	Acidobacteriales	Koribacteraceae	Candidatus_Koribacter	unclassified	Domesticated
4306228	Rhizosphere	Bacteria	Acidobacteria	Acidobacteriia	Acidobacteriales	Koribacteraceae	Candidatus_Koribacter	unclassified	Domesticated
4316722	Rhizosphere	Bacteria	Verrucomicrobia	[Pedosphaerae]	[Pedosphaerales]	unclassified	unclassified	unclassified	Domesticated
4325081	Endosphere	Bacteria	Actinobacteria	Actinobacteria	Actinomycetales	unclassified	unclassified	unclassified	Domesticated
4345884	BulkSoil	Bacteria	Acidobacteria	Solibacteres	Solibacterales	Solibacteraceae	Candidatus_Solibacter	unclassified	Domesticated
4345884	Rhizosphere	Bacteria	Acidobacteria	Solibacteres	Solibacterales	Solibacteraceae	Candidatus_Solibacter	unclassified	Domesticated
4346961	Rhizosphere	Bacteria	Chloroflexi	Ellin6529	unclassified	unclassified	unclassified	unclassified	Domesticated
4357886	BulkSoil	Bacteria	Proteobacteria	Alphaproteobacteria	Rhizobiales	Methylocystaceae	Methylosinus	unclassified	Domesticated
4357886	Rhizosphere	Bacteria	Proteobacteria	Alphaproteobacteria	Rhizobiales	Methylocystaceae	Methylosinus	unclassified	Domesticated
4361133	Rhizosphere	Bacteria	Acidobacteria	Acidobacteria-6	iii1-15	unclassified	unclassified	unclassified	Domesticated
4369748	BulkSoil	Bacteria	Acidobacteria	iii1-8	DS-18	unclassified	unclassified	unclassified	Domesticated
4369748	Rhizosphere	Bacteria	Acidobacteria	iii1-8	DS-18	unclassified	unclassified	unclassified	Domesticated
4375032	BulkSoil	Bacteria	Gemmatimonadetes	Gemmatimonadetes	C114	unclassified	unclassified	unclassified	Domesticated
4381917	BulkSoil	Bacteria	Chloroflexi	Anaerolineae	Anaerolineales	Anaerolinaceae	Anaerolinea	unclassified	Domesticated
4381917	Rhizosphere	Bacteria	Chloroflexi	Anaerolineae	Anaerolineales	Anaerolinaceae	Anaerolinea	unclassified	Domesticated
4385104	BulkSoil	Bacteria	Armatimonadetes	Chthonomonadetes	SJA-22	unclassified	unclassified	unclassified	Domesticated
4385104	Rhizosphere	Bacteria	Armatimonadetes	Chthonomonadetes	SJA-22	unclassified	unclassified	unclassified	Domesticated
4393663	BulkSoil	Bacteria	Acidobacteria	Acidobacteriia	Acidobacteriales	Koribacteraceae	Candidatus_Koribacter	unclassified	Domesticated
4393663	Rhizosphere	Bacteria	Acidobacteria	Acidobacteriia	Acidobacteriales	Koribacteraceae	Candidatus_Koribacter	unclassified	Domesticated
4405723	BulkSoil	Bacteria	Acidobacteria	BPC102	MVS-40	unclassified	unclassified	unclassified	Domesticated
4414706	BulkSoil	Bacteria	Acidobacteria	Acidobacteriia	Acidobacteriales	Koribacteraceae	Candidatus_Koribacter	unclassified	Domesticated
4414706	Rhizosphere	Bacteria	Acidobacteria	Acidobacteriia	Acidobacteriales	Koribacteraceae	Candidatus_Koribacter	unclassified	Domesticated
4415048	Rhizosphere	Bacteria	Gemmatimonadetes	Gemm-5	unclassified	unclassified	unclassified	unclassified	Domesticated
4416963	Rhizosphere	Bacteria	Armatimonadetes	Chthonomonadetes	SJA-22	unclassified	unclassified	unclassified	Domesticated
4417091	Rhizosphere	Bacteria	Acidobacteria	Acidobacteria-6	CCU21	unclassified	unclassified	unclassified	Domesticated
4427092	BulkSoil	Bacteria	Firmicutes	Clostridia	Clostridiales	Veillonellaceae	unclassified	unclassified	Domesticated
4437938	Endosphere	Bacteria	Proteobacteria	Deltaproteobacteria	Myxococcales	unclassified	unclassified	unclassified	Domesticated
4464809	BulkSoil	Bacteria	Acidobacteria	Acidobacteria-6	iii1-15	unclassified	unclassified	unclassified	Domesticated
4464809	Rhizosphere	Bacteria	Acidobacteria	Acidobacteria-6	iii1-15	unclassified	unclassified	unclassified	Domesticated
4471847	Rhizosphere	Bacteria	Firmicutes	Clostridia	Clostridiales	unclassified	unclassified	unclassified	Domesticated
4475561	BulkSoil	Bacteria	Proteobacteria	Alphaproteobacteria	Rhizobiales	Bradyrhizobiaceae	Bradyrhizobium	unclassified	Domesticated
4475561	Rhizosphere	Bacteria	Proteobacteria	Alphaproteobacteria	Rhizobiales	Bradyrhizobiaceae	Bradyrhizobium	unclassified	Domesticated
4476847	BulkSoil	Bacteria	Proteobacteria	Deltaproteobacteria	Myxococcales	Myxococcaceae	Anaeromyxobacter	unclassified	Domesticated
4480593	BulkSoil	Bacteria	Proteobacteria	Deltaproteobacteria	Myxococcales	Myxococcaceae	Anaeromyxobacter	unclassified	Domesticated
4480593	Rhizosphere	Bacteria	Proteobacteria	Deltaproteobacteria	Myxococcales	Myxococcaceae	Anaeromyxobacter	unclassified	Domesticated
518927	BulkSoil	Archaea	Crenarchaeota	MCG	pGrfC26	unclassified	unclassified	unclassified	Domesticated
518927	Rhizosphere	Archaea	Crenarchaeota	MCG	pGrfC26	unclassified	unclassified	unclassified	Domesticated
533	BulkSoil	Archaea	Euryarchaeota	Methanomicrobia	Methanocellales	Methanocellaceae	Methanocella	unclassified	Domesticated
533	Rhizosphere	Archaea	Euryarchaeota	Methanomicrobia	Methanocellales	Methanocellaceae	Methanocella	unclassified	Domesticated
536436	Rhizosphere	Bacteria	Nitrospirae	Nitrospira	Nitrospirales	0319-6A21	unclassified	unclassified	Domesticated
539476	Rhizosphere	Bacteria	Firmicutes	Clostridia	Clostridiales	Symbiobacteriaceae	Symbiobacterium	unclassified	Domesticated
541345	Rhizosphere	Bacteria	Verrucomicrobia	[Pedosphaerae]	[Pedosphaerales]	auto67_4W	unclassified	unclassified	Domesticated
542039	BulkSoil	Bacteria	Armatimonadetes	SJA-176	RB046	unclassified	unclassified	unclassified	Domesticated
545706	BulkSoil	Bacteria	Acidobacteria	BPC102	MVS-40	unclassified	unclassified	unclassified	Domesticated
551166	Rhizosphere	Bacteria	Acidobacteria	iii1-8	DS-18	unclassified	unclassified	unclassified	Domesticated
560806	BulkSoil	Bacteria	Proteobacteria	Deltaproteobacteria	Myxococcales	unclassified	unclassified	unclassified	Domesticated
560806	Rhizosphere	Bacteria	Proteobacteria	Deltaproteobacteria	Myxococcales	unclassified	unclassified	unclassified	Domesticated
561008	BulkSoil	Bacteria	Chlorobi	Ignavibacteria	Ignavibacteriales	Ignavibacteriaceae	unclassified	unclassified	Domesticated
561008	Rhizosphere	Bacteria	Chlorobi	Ignavibacteria	Ignavibacteriales	Ignavibacteriaceae	unclassified	unclassified	Domesticated
564338	BulkSoil	Bacteria	Firmicutes	Clostridia	Clostridiales	Symbiobacteriaceae	Symbiobacterium	unclassified	Domesticated
564338	Rhizosphere	Bacteria	Firmicutes	Clostridia	Clostridiales	Symbiobacteriaceae	Symbiobacterium	unclassified	Domesticated
565375	BulkSoil	Bacteria	Proteobacteria	Deltaproteobacteria	Myxococcales	unclassified	unclassified	unclassified	Domesticated
565375	Endosphere	Bacteria	Proteobacteria	Deltaproteobacteria	Myxococcales	unclassified	unclassified	unclassified	Domesticated
565375	Rhizosphere	Bacteria	Proteobacteria	Deltaproteobacteria	Myxococcales	unclassified	unclassified	unclassified	Domesticated
565822	BulkSoil	Bacteria	Firmicutes	Clostridia	OPB54	unclassified	unclassified	unclassified	Domesticated
565822	Rhizosphere	Bacteria	Firmicutes	Clostridia	OPB54	unclassified	unclassified	unclassified	Domesticated
56717	BulkSoil	Archaea	Crenarchaeota	MCG	pGrfC26	unclassified	unclassified	unclassified	Domesticated
570725	BulkSoil	Archaea	Euryarchaeota	Thermoplasmata	E2	[Methanomassiliicoccaceae]	Methanomassiliicoccus	unclassified	Domesticated
570725	Rhizosphere	Archaea	Euryarchaeota	Thermoplasmata	E2	[Methanomassiliicoccaceae]	Methanomassiliicoccus	unclassified	Domesticated
574158	BulkSoil	Bacteria	Planctomycetes	Phycisphaerae	WD2101	unclassified	unclassified	unclassified	Domesticated
574158	Rhizosphere	Bacteria	Planctomycetes	Phycisphaerae	WD2101	unclassified	unclassified	unclassified	Domesticated
575467	Rhizosphere	Bacteria	Proteobacteria	Betaproteobacteria	MND1	unclassified	unclassified	unclassified	Domesticated
580203	BulkSoil	Bacteria	Acidobacteria	Acidobacteriia	Acidobacteriales	Koribacteraceae	unclassified	unclassified	Domesticated
580379	BulkSoil	Bacteria	Gemmatimonadetes	Gemm-5	unclassified	unclassified	unclassified	unclassified	Domesticated
580379	Rhizosphere	Bacteria	Gemmatimonadetes	Gemm-5	unclassified	unclassified	unclassified	unclassified	Domesticated
580787	BulkSoil	Bacteria	Chloroflexi	Anaerolineae	A31	unclassified	unclassified	unclassified	Domesticated
580787	Rhizosphere	Bacteria	Chloroflexi	Anaerolineae	A31	unclassified	unclassified	unclassified	Domesticated
584529	BulkSoil	Bacteria	Acidobacteria	BPC102	MVS-40	unclassified	unclassified	unclassified	Domesticated
584529	Rhizosphere	Bacteria	Acidobacteria	BPC102	MVS-40	unclassified	unclassified	unclassified	Domesticated
585878	BulkSoil	Bacteria	WS3	PRR-12	Sediment-1	unclassified	unclassified	unclassified	Domesticated
590842	BulkSoil	Bacteria	Verrucomicrobia	[Pedosphaerae]	[Pedosphaerales]	Ellin515	unclassified	unclassified	Domesticated
592689	Rhizosphere	Archaea	Euryarchaeota	Methanomicrobia	Methanosarcinales	Methanosarcinaceae	Methanosarcina	unclassified	Domesticated
592970	Endosphere	Bacteria	Proteobacteria	Deltaproteobacteria	Myxococcales	Myxococcaceae	Anaeromyxobacter	unclassified	Domesticated
592970	Rhizosphere	Bacteria	Proteobacteria	Deltaproteobacteria	Myxococcales	Myxococcaceae	Anaeromyxobacter	unclassified	Domesticated
593905	Rhizosphere	Bacteria	Proteobacteria	Betaproteobacteria	SC-I-84	unclassified	unclassified	unclassified	Domesticated
610383	BulkSoil	Bacteria	Verrucomicrobia	[Pedosphaerae]	[Pedosphaerales]	unclassified	unclassified	unclassified	Domesticated
610383	Rhizosphere	Bacteria	Verrucomicrobia	[Pedosphaerae]	[Pedosphaerales]	unclassified	unclassified	unclassified	Domesticated
638460	Rhizosphere	Bacteria	Proteobacteria	Betaproteobacteria	Gallionellales	Gallionellaceae	Gallionella	unclassified	Domesticated
658536	Rhizosphere	Bacteria	Actinobacteria	Actinobacteria	Actinomycetales	unclassified	unclassified	unclassified	Domesticated
705559	Rhizosphere	Bacteria	Proteobacteria	Betaproteobacteria	Rhodocyclales	Rhodocyclaceae	unclassified	unclassified	Domesticated
723690	Rhizosphere	Bacteria	Acidobacteria	Acidobacteriia	Acidobacteriales	Koribacteraceae	Candidatus_Koribacter	unclassified	Domesticated
74124	BulkSoil	Bacteria	Proteobacteria	Alphaproteobacteria	Ellin329	unclassified	unclassified	unclassified	Domesticated
74124	Endosphere	Bacteria	Proteobacteria	Alphaproteobacteria	Ellin329	unclassified	unclassified	unclassified	Domesticated
769696	Rhizosphere	Bacteria	Chloroflexi	Ellin6529	unclassified	unclassified	unclassified	unclassified	Domesticated
774969	Rhizosphere	Bacteria	Acidobacteria	Acidobacteria-6	iii1-15	unclassified	unclassified	unclassified	Domesticated
810132	BulkSoil	Bacteria	Acidobacteria	Acidobacteria-6	iii1-15	unclassified	unclassified	unclassified	Domesticated
810132	Rhizosphere	Bacteria	Acidobacteria	Acidobacteria-6	iii1-15	unclassified	unclassified	unclassified	Domesticated
812589	BulkSoil	Bacteria	Chloroflexi	Anaerolineae	pLW-97	unclassified	unclassified	unclassified	Domesticated
812589	Rhizosphere	Bacteria	Chloroflexi	Anaerolineae	pLW-97	unclassified	unclassified	unclassified	Domesticated
82007	BulkSoil	Bacteria	Chloroflexi	Ellin6529	unclassified	unclassified	unclassified	unclassified	Domesticated
829	BulkSoil	Archaea	Crenarchaeota	MCG	pGrfC26	unclassified	unclassified	unclassified	Domesticated
829	Rhizosphere	Archaea	Crenarchaeota	MCG	pGrfC26	unclassified	unclassified	unclassified	Domesticated
843469	Rhizosphere	Bacteria	Proteobacteria	Betaproteobacteria	Burkholderiales	Comamonadaceae	Diaphorobacter	unclassified	Domesticated
849821	Rhizosphere	Bacteria	Chloroflexi	Ellin6529	unclassified	unclassified	unclassified	unclassified	Domesticated
856745	BulkSoil	Bacteria	Actinobacteria	Actinobacteria	Actinomycetales	Nocardioidaceae	Nocardioides	unclassified	Domesticated
895223	Rhizosphere	Bacteria	Acidobacteria	Solibacteres	Solibacterales	Solibacteraceae	Candidatus_Solibacter	unclassified	Domesticated
905498	BulkSoil	Bacteria	Acidobacteria	iii1-8	DS-18	unclassified	unclassified	unclassified	Domesticated
940630	Rhizosphere	Bacteria	Planctomycetes	Planctomycetia	Gemmatales	Isosphaeraceae	unclassified	unclassified	Domesticated
1013213	Endosphere	Bacteria	Proteobacteria	Betaproteobacteria	Burkholderiales	Comamonadaceae	Acidovorax	caeni	Uncultivated
1023338	BulkSoil	Bacteria	Planctomycetes	Phycisphaerae	WD2101	unclassified	unclassified	unclassified	Uncultivated
104281	Endosphere	Bacteria	Proteobacteria	Betaproteobacteria	Burkholderiales	Comamonadaceae	unclassified	unclassified	Uncultivated
1051459	Endosphere	Bacteria	Proteobacteria	Betaproteobacteria	Burkholderiales	Comamonadaceae	unclassified	unclassified	Uncultivated
105146	Endosphere	Bacteria	Proteobacteria	Betaproteobacteria	Methylophilales	Methylophilaceae	Methylotenera	mobilis	Uncultivated
1054055	Rhizosphere	Bacteria	Verrucomicrobia	[Pedosphaerae]	[Pedosphaerales]	auto67_4W	unclassified	unclassified	Uncultivated
107428	BulkSoil	Bacteria	Verrucomicrobia	[Pedosphaerae]	[Pedosphaerales]	unclassified	unclassified	unclassified	Uncultivated
107428	Rhizosphere	Bacteria	Verrucomicrobia	[Pedosphaerae]	[Pedosphaerales]	unclassified	unclassified	unclassified	Uncultivated
1081704	BulkSoil	Bacteria	Gemmatimonadetes	Gemmatimonadetes	Ellin5290	unclassified	unclassified	unclassified	Uncultivated
1081704	Rhizosphere	Bacteria	Gemmatimonadetes	Gemmatimonadetes	Ellin5290	unclassified	unclassified	unclassified	Uncultivated
1089939	BulkSoil	Bacteria	Proteobacteria	Deltaproteobacteria	Myxococcales	unclassified	unclassified	unclassified	Uncultivated
1092163	BulkSoil	Bacteria	Gemmatimonadetes	Gemm-3	unclassified	unclassified	unclassified	unclassified	Uncultivated
1092163	Rhizosphere	Bacteria	Gemmatimonadetes	Gemm-3	unclassified	unclassified	unclassified	unclassified	Uncultivated
1095402	BulkSoil	Bacteria	Verrucomicrobia	[Spartobacteria]	[Chthoniobacterales]	[Chthoniobacteraceae]	unclassified	unclassified	Uncultivated
110215	Endosphere	Bacteria	Proteobacteria	Betaproteobacteria	Burkholderiales	Comamonadaceae	Paucibacter	unclassified	Uncultivated
110215	Rhizosphere	Bacteria	Proteobacteria	Betaproteobacteria	Burkholderiales	Comamonadaceae	Paucibacter	unclassified	Uncultivated
1110021	BulkSoil	Bacteria	Actinobacteria	Actinobacteria	Actinomycetales	Geodermatophilaceae	Modestobacter	unclassified	Uncultivated
1110021	Rhizosphere	Bacteria	Actinobacteria	Actinobacteria	Actinomycetales	Geodermatophilaceae	Modestobacter	unclassified	Uncultivated
1110625	BulkSoil	Bacteria	Actinobacteria	Thermoleophilia	Solirubrobacterales	unclassified	unclassified	unclassified	Uncultivated
1116348	Rhizosphere	Bacteria	Proteobacteria	Betaproteobacteria	Burkholderiales	Comamonadaceae	unclassified	unclassified	Uncultivated
111748	BulkSoil	Bacteria	Gemmatimonadetes	Gemmatimonadetes	Gemmatimonadales	Ellin5301	unclassified	unclassified	Uncultivated
111748	Rhizosphere	Bacteria	Gemmatimonadetes	Gemmatimonadetes	Gemmatimonadales	Ellin5301	unclassified	unclassified	Uncultivated
1119031	BulkSoil	Bacteria	Actinobacteria	Thermoleophilia	Solirubrobacterales	Solirubrobacteraceae	unclassified	unclassified	Uncultivated
1119093	BulkSoil	Bacteria	Chloroflexi	Thermomicrobia	JG30-KF-CM45	unclassified	unclassified	unclassified	Uncultivated
1119093	Rhizosphere	Bacteria	Chloroflexi	Thermomicrobia	JG30-KF-CM45	unclassified	unclassified	unclassified	Uncultivated
1119668	Endosphere	Bacteria	Proteobacteria	Alphaproteobacteria	Rhizobiales	Hyphomicrobiaceae	Devosia	unclassified	Uncultivated
1120116	BulkSoil	Bacteria	Verrucomicrobia	[Pedosphaerae]	[Pedosphaerales]	auto67_4W	unclassified	unclassified	Uncultivated
1120116	Endosphere	Bacteria	Verrucomicrobia	[Pedosphaerae]	[Pedosphaerales]	auto67_4W	unclassified	unclassified	Uncultivated
1120116	Rhizosphere	Bacteria	Verrucomicrobia	[Pedosphaerae]	[Pedosphaerales]	auto67_4W	unclassified	unclassified	Uncultivated
1120966	Endosphere	Bacteria	Proteobacteria	Betaproteobacteria	Burkholderiales	Comamonadaceae	Polaromonas	unclassified	Uncultivated
1121611	Rhizosphere	Bacteria	Bacteroidetes	[Saprospirae]	[Saprospirales]	Chitinophagaceae	Flavisolibacter	unclassified	Uncultivated
1121806	BulkSoil	Bacteria	Chloroflexi	Gitt-GS-136	unclassified	unclassified	unclassified	unclassified	Uncultivated
1121806	Rhizosphere	Bacteria	Chloroflexi	Gitt-GS-136	unclassified	unclassified	unclassified	unclassified	Uncultivated
1124268	Endosphere	Bacteria	Proteobacteria	Betaproteobacteria	Rhodocyclales	Rhodocyclaceae	unclassified	unclassified	Uncultivated
1124935	Endosphere	Bacteria	Proteobacteria	Gammaproteobacteria	Alteromonadales	Alteromonadaceae	Cellvibrio	unclassified	Uncultivated
1126886	BulkSoil	Bacteria	Proteobacteria	Alphaproteobacteria	Rhizobiales	Bradyrhizobiaceae	Balneimonas	unclassified	Uncultivated
1126886	Rhizosphere	Bacteria	Proteobacteria	Alphaproteobacteria	Rhizobiales	Bradyrhizobiaceae	Balneimonas	unclassified	Uncultivated
112836	BulkSoil	Bacteria	Chloroflexi	TK10	AKYG885	Dolo_23	unclassified	unclassified	Uncultivated
1129425	BulkSoil	Bacteria	Actinobacteria	Thermoleophilia	Solirubrobacterales	Solirubrobacteraceae	Solirubrobacter	unclassified	Uncultivated
113103	BulkSoil	Bacteria	Acidobacteria	Acidobacteria-6	iii1-15	unclassified	unclassified	unclassified	Uncultivated
113103	Rhizosphere	Bacteria	Acidobacteria	Acidobacteria-6	iii1-15	unclassified	unclassified	unclassified	Uncultivated
113180	Rhizosphere	Bacteria	Proteobacteria	Alphaproteobacteria	Sphingomonadales	Sphingomonadaceae	Kaistobacter	unclassified	Uncultivated
113224	BulkSoil	Bacteria	Gemmatimonadetes	Gemm-1	unclassified	unclassified	unclassified	unclassified	Uncultivated
1132745	BulkSoil	Bacteria	Actinobacteria	Thermoleophilia	Gaiellales	Gaiellaceae	unclassified	unclassified	Uncultivated
1132745	Rhizosphere	Bacteria	Actinobacteria	Thermoleophilia	Gaiellales	Gaiellaceae	unclassified	unclassified	Uncultivated
1133077	BulkSoil	Bacteria	Chloroflexi	Thermomicrobia	JG30-KF-CM45	unclassified	unclassified	unclassified	Uncultivated
113341	BulkSoil	Bacteria	Gemmatimonadetes	Gemmatimonadetes	Gemmatimonadales	Ellin5301	unclassified	unclassified	Uncultivated
113341	Rhizosphere	Bacteria	Gemmatimonadetes	Gemmatimonadetes	Gemmatimonadales	Ellin5301	unclassified	unclassified	Uncultivated
1135504	Endosphere	Bacteria	Bacteroidetes	Cytophagia	Cytophagales	Cytophagaceae	unclassified	unclassified	Uncultivated
1135504	Rhizosphere	Bacteria	Bacteroidetes	Cytophagia	Cytophagales	Cytophagaceae	unclassified	unclassified	Uncultivated
113599	BulkSoil	Bacteria	Chloroflexi	TK10	AKYG885	Dolo_23	unclassified	unclassified	Uncultivated
1136510	Endosphere	Bacteria	Proteobacteria	Betaproteobacteria	Burkholderiales	Comamonadaceae	unclassified	unclassified	Uncultivated
1137157	BulkSoil	Bacteria	Proteobacteria	Alphaproteobacteria	Rhizobiales	Bradyrhizobiaceae	Balneimonas	unclassified	Uncultivated
1137185	Rhizosphere	Bacteria	Proteobacteria	Betaproteobacteria	Burkholderiales	Oxalobacteraceae	unclassified	unclassified	Uncultivated
1137563	Rhizosphere	Bacteria	Verrucomicrobia	Opitutae	Opitutales	Opitutaceae	Opitutus	unclassified	Uncultivated
1141377	Endosphere	Bacteria	Proteobacteria	Betaproteobacteria	Rhodocyclales	Rhodocyclaceae	unclassified	unclassified	Uncultivated
11427	BulkSoil	Bacteria	Actinobacteria	Actinobacteria	Actinomycetales	Geodermatophilaceae	Blastococcus	aggregatus	Uncultivated
11427	Rhizosphere	Bacteria	Actinobacteria	Actinobacteria	Actinomycetales	Geodermatophilaceae	Blastococcus	aggregatus	Uncultivated
1143820	Endosphere	Bacteria	Proteobacteria	Betaproteobacteria	Burkholderiales	Comamonadaceae	unclassified	unclassified	Uncultivated
1145162	BulkSoil	Bacteria	Proteobacteria	Betaproteobacteria	Burkholderiales	Comamonadaceae	unclassified	unclassified	Uncultivated
1145162	Endosphere	Bacteria	Proteobacteria	Betaproteobacteria	Burkholderiales	Comamonadaceae	unclassified	unclassified	Uncultivated
1145162	Rhizosphere	Bacteria	Proteobacteria	Betaproteobacteria	Burkholderiales	Comamonadaceae	unclassified	unclassified	Uncultivated
128220	BulkSoil	Bacteria	Acidobacteria	Acidobacteria-6	iii1-15	unclassified	unclassified	unclassified	Uncultivated
134671	Rhizosphere	Bacteria	Proteobacteria	Gammaproteobacteria	Enterobacteriales	Enterobacteriaceae	unclassified	unclassified	Uncultivated
137875	BulkSoil	Bacteria	Firmicutes	Clostridia	Clostridiales	Symbiobacteriaceae	Symbiobacterium	unclassified	Uncultivated
137875	Rhizosphere	Bacteria	Firmicutes	Clostridia	Clostridiales	Symbiobacteriaceae	Symbiobacterium	unclassified	Uncultivated
137881	BulkSoil	Bacteria	Proteobacteria	Alphaproteobacteria	Sphingomonadales	Sphingomonadaceae	Kaistobacter	unclassified	Uncultivated
142218	Rhizosphere	Bacteria	Proteobacteria	Gammaproteobacteria	Alteromonadales	[Chromatiaceae]	Rheinheimera	unclassified	Uncultivated
148550	Endosphere	Bacteria	Proteobacteria	Betaproteobacteria	Burkholderiales	Comamonadaceae	unclassified	unclassified	Uncultivated
1546872	BulkSoil	Bacteria	Gemmatimonadetes	Gemm-1	unclassified	unclassified	unclassified	unclassified	Uncultivated
157598	Rhizosphere	Bacteria	Proteobacteria	Gammaproteobacteria	Xanthomonadales	Xanthomonadaceae	Luteimonas	unclassified	Uncultivated
163345	BulkSoil	Bacteria	Proteobacteria	Alphaproteobacteria	Rhodospirillales	Rhodospirillaceae	Skermanella	unclassified	Uncultivated
1726541	BulkSoil	Bacteria	Proteobacteria	Gammaproteobacteria	Xanthomonadales	Xanthomonadaceae	unclassified	unclassified	Uncultivated
17991	Endosphere	Bacteria	Actinobacteria	Actinobacteria	Actinomycetales	Micromonosporaceae	Actinoplanes	unclassified	Uncultivated
1813677	BulkSoil	Bacteria	Gemmatimonadetes	Gemmatimonadetes	KD8-87	unclassified	unclassified	unclassified	Uncultivated
185950	Endosphere	Bacteria	Chloroflexi	Anaerolineae	SBR1031	A4b	unclassified	unclassified	Uncultivated
185950	Rhizosphere	Bacteria	Chloroflexi	Anaerolineae	SBR1031	A4b	unclassified	unclassified	Uncultivated
186479	BulkSoil	Bacteria	Actinobacteria	Actinobacteria	Actinomycetales	Micrococcaceae	unclassified	unclassified	Uncultivated
186479	Rhizosphere	Bacteria	Actinobacteria	Actinobacteria	Actinomycetales	Micrococcaceae	unclassified	unclassified	Uncultivated
1898675	BulkSoil	Bacteria	Proteobacteria	Betaproteobacteria	Burkholderiales	Comamonadaceae	Ramlibacter	unclassified	Uncultivated
1898675	Endosphere	Bacteria	Proteobacteria	Betaproteobacteria	Burkholderiales	Comamonadaceae	Ramlibacter	unclassified	Uncultivated
1898675	Rhizosphere	Bacteria	Proteobacteria	Betaproteobacteria	Burkholderiales	Comamonadaceae	Ramlibacter	unclassified	Uncultivated
200464	Endosphere	Bacteria	Proteobacteria	Alphaproteobacteria	Rhizobiales	Rhizobiaceae	Agrobacterium	unclassified	Uncultivated
201034	Endosphere	Bacteria	Proteobacteria	Alphaproteobacteria	Rhizobiales	Rhizobiaceae	unclassified	unclassified	Uncultivated
202381	BulkSoil	Bacteria	Actinobacteria	Actinobacteria	Actinomycetales	unclassified	unclassified	unclassified	Uncultivated
202381	Rhizosphere	Bacteria	Actinobacteria	Actinobacteria	Actinomycetales	unclassified	unclassified	unclassified	Uncultivated
203418	BulkSoil	Bacteria	Actinobacteria	Thermoleophilia	Solirubrobacterales	Solirubrobacteraceae	unclassified	unclassified	Uncultivated
206951	Rhizosphere	Bacteria	Gemmatimonadetes	Gemmatimonadetes	Gemmatimonadales	Ellin5301	unclassified	unclassified	Uncultivated
207036	BulkSoil	Bacteria	Chloroflexi	Anaerolineae	H39	unclassified	unclassified	unclassified	Uncultivated
2088818	BulkSoil	Bacteria	Acidobacteria	Acidobacteria-6	iii1-15	unclassified	unclassified	unclassified	Uncultivated
216191	BulkSoil	Bacteria	Planctomycetes	Phycisphaerae	WD2101	unclassified	unclassified	unclassified	Uncultivated
216191	Rhizosphere	Bacteria	Planctomycetes	Phycisphaerae	WD2101	unclassified	unclassified	unclassified	Uncultivated
216375	BulkSoil	Bacteria	Planctomycetes	Phycisphaerae	WD2101	unclassified	unclassified	unclassified	Uncultivated
216375	Rhizosphere	Bacteria	Planctomycetes	Phycisphaerae	WD2101	unclassified	unclassified	unclassified	Uncultivated
216418	BulkSoil	Bacteria	Proteobacteria	Betaproteobacteria	Ellin6067	unclassified	unclassified	unclassified	Uncultivated
217798	BulkSoil	Bacteria	Proteobacteria	Alphaproteobacteria	Rhodospirillales	Rhodospirillaceae	unclassified	unclassified	Uncultivated
217798	Rhizosphere	Bacteria	Proteobacteria	Alphaproteobacteria	Rhodospirillales	Rhodospirillaceae	unclassified	unclassified	Uncultivated
217972	BulkSoil	Bacteria	Acidobacteria	Sva0725	Sva0725	unclassified	unclassified	unclassified	Uncultivated
218235	BulkSoil	Bacteria	Gemmatimonadetes	Gemmatimonadetes	Ellin5290	unclassified	unclassified	unclassified	Uncultivated
220353	BulkSoil	Bacteria	Chloroflexi	Chloroflexi	[Roseiflexales]	[Kouleothrixaceae]	unclassified	unclassified	Uncultivated
220353	Endosphere	Bacteria	Chloroflexi	Chloroflexi	[Roseiflexales]	[Kouleothrixaceae]	unclassified	unclassified	Uncultivated
220439	BulkSoil	Bacteria	Actinobacteria	Actinobacteria	Actinomycetales	Geodermatophilaceae	unclassified	unclassified	Uncultivated
220439	Rhizosphere	Bacteria	Actinobacteria	Actinobacteria	Actinomycetales	Geodermatophilaceae	unclassified	unclassified	Uncultivated
223418	BulkSoil	Bacteria	Actinobacteria	Actinobacteria	Actinomycetales	Geodermatophilaceae	unclassified	unclassified	Uncultivated
223520	BulkSoil	Bacteria	Acidobacteria	Acidobacteria-6	iii1-15	unclassified	unclassified	unclassified	Uncultivated
223655	Rhizosphere	Bacteria	Planctomycetes	Phycisphaerae	WD2101	unclassified	unclassified	unclassified	Uncultivated
224647	BulkSoil	Bacteria	Proteobacteria	Betaproteobacteria	SC-I-84	unclassified	unclassified	unclassified	Uncultivated
225041	BulkSoil	Bacteria	Chloroflexi	Chloroflexi	[Roseiflexales]	[Kouleothrixaceae]	unclassified	unclassified	Uncultivated
227299	BulkSoil	Bacteria	Gemmatimonadetes	Gemmatimonadetes	Ellin5290	unclassified	unclassified	unclassified	Uncultivated
227299	Rhizosphere	Bacteria	Gemmatimonadetes	Gemmatimonadetes	Ellin5290	unclassified	unclassified	unclassified	Uncultivated
227534	BulkSoil	Bacteria	Planctomycetes	Planctomycetia	Gemmatales	Isosphaeraceae	unclassified	unclassified	Uncultivated
227534	Rhizosphere	Bacteria	Planctomycetes	Planctomycetia	Gemmatales	Isosphaeraceae	unclassified	unclassified	Uncultivated
235943	BulkSoil	Bacteria	Actinobacteria	Thermoleophilia	Solirubrobacterales	Solirubrobacteraceae	unclassified	unclassified	Uncultivated
238280	BulkSoil	Bacteria	Actinobacteria	Thermoleophilia	Solirubrobacterales	unclassified	unclassified	unclassified	Uncultivated
240137	BulkSoil	Bacteria	Actinobacteria	Thermoleophilia	Solirubrobacterales	Solirubrobacteraceae	unclassified	unclassified	Uncultivated
240715	BulkSoil	Bacteria	Actinobacteria	Thermoleophilia	Solirubrobacterales	unclassified	unclassified	unclassified	Uncultivated
245713	Endosphere	Bacteria	Bacteroidetes	Cytophagia	Cytophagales	Cytophagaceae	unclassified	unclassified	Uncultivated
245713	Rhizosphere	Bacteria	Bacteroidetes	Cytophagia	Cytophagales	Cytophagaceae	unclassified	unclassified	Uncultivated
245720	BulkSoil	Bacteria	Acidobacteria	iii1-8	DS-18	unclassified	unclassified	unclassified	Uncultivated
245720	Rhizosphere	Bacteria	Acidobacteria	iii1-8	DS-18	unclassified	unclassified	unclassified	Uncultivated
247867	BulkSoil	Bacteria	Planctomycetes	Phycisphaerae	WD2101	unclassified	unclassified	unclassified	Uncultivated
250291	BulkSoil	Bacteria	Planctomycetes	Phycisphaerae	WD2101	unclassified	unclassified	unclassified	Uncultivated
250291	Rhizosphere	Bacteria	Planctomycetes	Phycisphaerae	WD2101	unclassified	unclassified	unclassified	Uncultivated
251509	BulkSoil	Bacteria	Proteobacteria	Deltaproteobacteria	Myxococcales	Myxococcaceae	Myxococcus	unclassified	Uncultivated
254888	Endosphere	Bacteria	Proteobacteria	Betaproteobacteria	Burkholderiales	Comamonadaceae	unclassified	unclassified	Uncultivated
261980	BulkSoil	Bacteria	Actinobacteria	Actinobacteria	Actinomycetales	Micromonosporaceae	unclassified	unclassified	Uncultivated
274279	Rhizosphere	Bacteria	Chloroflexi	Anaerolineae	CFB-26	unclassified	unclassified	unclassified	Uncultivated
275105	BulkSoil	Bacteria	Acidobacteria	[Chloracidobacteria]	RB41	unclassified	unclassified	unclassified	Uncultivated
275105	Rhizosphere	Bacteria	Acidobacteria	[Chloracidobacteria]	RB41	unclassified	unclassified	unclassified	Uncultivated
275810	BulkSoil	Bacteria	Proteobacteria	Betaproteobacteria	Burkholderiales	unclassified	unclassified	unclassified	Uncultivated
2921823	BulkSoil	Bacteria	Acidobacteria	Acidobacteria-6	iii1-15	unclassified	unclassified	unclassified	Uncultivated
2984011	BulkSoil	Bacteria	Gemmatimonadetes	Gemm-1	unclassified	unclassified	unclassified	unclassified	Uncultivated
3012993	BulkSoil	Bacteria	Proteobacteria	Gammaproteobacteria	Xanthomonadales	Sinobacteraceae	Steroidobacter	unclassified	Uncultivated
3012993	Rhizosphere	Bacteria	Proteobacteria	Gammaproteobacteria	Xanthomonadales	Sinobacteraceae	Steroidobacter	unclassified	Uncultivated
311656	BulkSoil	Bacteria	Bacteroidetes	[Saprospirae]	[Saprospirales]	Chitinophagaceae	Flavisolibacter	unclassified	Uncultivated
311656	Rhizosphere	Bacteria	Bacteroidetes	[Saprospirae]	[Saprospirales]	Chitinophagaceae	Flavisolibacter	unclassified	Uncultivated
3167757	Endosphere	Bacteria	Proteobacteria	Betaproteobacteria	Burkholderiales	Comamonadaceae	unclassified	unclassified	Uncultivated
317424	Endosphere	Bacteria	Proteobacteria	Betaproteobacteria	Burkholderiales	Comamonadaceae	Ramlibacter	unclassified	Uncultivated
323455	BulkSoil	Bacteria	Firmicutes	Bacilli	Bacillales	Planococcaceae	Sporosarcina	unclassified	Uncultivated
330923	Endosphere	Bacteria	Proteobacteria	Betaproteobacteria	Rhodocyclales	Rhodocyclaceae	unclassified	unclassified	Uncultivated
330923	Rhizosphere	Bacteria	Proteobacteria	Betaproteobacteria	Rhodocyclales	Rhodocyclaceae	unclassified	unclassified	Uncultivated
332041	BulkSoil	Bacteria	Gemmatimonadetes	Gemm-1	unclassified	unclassified	unclassified	unclassified	Uncultivated
334185	BulkSoil	Bacteria	Proteobacteria	Betaproteobacteria	Burkholderiales	unclassified	unclassified	unclassified	Uncultivated
334185	Endosphere	Bacteria	Proteobacteria	Betaproteobacteria	Burkholderiales	unclassified	unclassified	unclassified	Uncultivated
334185	Rhizosphere	Bacteria	Proteobacteria	Betaproteobacteria	Burkholderiales	unclassified	unclassified	unclassified	Uncultivated
33825	BulkSoil	Bacteria	Proteobacteria	Betaproteobacteria	Nitrosomonadales	Nitrosomonadaceae	unclassified	unclassified	Uncultivated
33825	Rhizosphere	Bacteria	Proteobacteria	Betaproteobacteria	Nitrosomonadales	Nitrosomonadaceae	unclassified	unclassified	Uncultivated
3509162	Endosphere	Bacteria	Bacteroidetes	[Saprospirae]	[Saprospirales]	Chitinophagaceae	unclassified	unclassified	Uncultivated
361234	BulkSoil	Bacteria	Acidobacteria	Holophagae	Holophagales	Holophagaceae	Geothrix	unclassified	Uncultivated
364805	BulkSoil	Bacteria	Actinobacteria	Actinobacteria	Actinomycetales	Geodermatophilaceae	unclassified	unclassified	Uncultivated
365415	BulkSoil	Bacteria	Proteobacteria	Gammaproteobacteria	Xanthomonadales	Sinobacteraceae	Steroidobacter	unclassified	Uncultivated
367995	BulkSoil	Bacteria	Proteobacteria	Alphaproteobacteria	Sphingomonadales	Sphingomonadaceae	Kaistobacter	unclassified	Uncultivated
368890	BulkSoil	Bacteria	Acidobacteria	Acidobacteria-6	iii1-15	unclassified	unclassified	unclassified	Uncultivated
368890	Rhizosphere	Bacteria	Acidobacteria	Acidobacteria-6	iii1-15	unclassified	unclassified	unclassified	Uncultivated
369022	Endosphere	Bacteria	Proteobacteria	Betaproteobacteria	Rhodocyclales	Rhodocyclaceae	unclassified	unclassified	Uncultivated
369022	Rhizosphere	Bacteria	Proteobacteria	Betaproteobacteria	Rhodocyclales	Rhodocyclaceae	unclassified	unclassified	Uncultivated
370301	BulkSoil	Bacteria	Proteobacteria	Alphaproteobacteria	Rhodospirillales	Acetobacteraceae	Roseomonas	unclassified	Uncultivated
370301	Rhizosphere	Bacteria	Proteobacteria	Alphaproteobacteria	Rhodospirillales	Acetobacteraceae	Roseomonas	unclassified	Uncultivated
3922904	BulkSoil	Bacteria	Acidobacteria	Acidobacteria-6	iii1-15	unclassified	unclassified	unclassified	Uncultivated
3952124	BulkSoil	Bacteria	Acidobacteria	Acidobacteria-6	iii1-15	unclassified	unclassified	unclassified	Uncultivated
4017244	Endosphere	Bacteria	Spirochaetes	[Leptospirae]	[Leptospirales]	Leptospiraceae	Turneriella	unclassified	Uncultivated
40443	BulkSoil	Bacteria	Proteobacteria	Gammaproteobacteria	Xanthomonadales	Xanthomonadaceae	unclassified	unclassified	Uncultivated
407437	BulkSoil	Bacteria	Actinobacteria	Thermoleophilia	Solirubrobacterales	Solirubrobacteraceae	unclassified	unclassified	Uncultivated
409932	BulkSoil	Bacteria	Actinobacteria	Actinobacteria	Actinomycetales	Micromonosporaceae	unclassified	unclassified	Uncultivated
4112169	BulkSoil	Bacteria	Gemmatimonadetes	Gemmatimonadetes	Gemmatimonadales	unclassified	unclassified	unclassified	Uncultivated
4112169	Rhizosphere	Bacteria	Gemmatimonadetes	Gemmatimonadetes	Gemmatimonadales	unclassified	unclassified	unclassified	Uncultivated
4158888	BulkSoil	Bacteria	Acidobacteria	[Chloracidobacteria]	RB41	unclassified	unclassified	unclassified	Uncultivated
4158888	Rhizosphere	Bacteria	Acidobacteria	[Chloracidobacteria]	RB41	unclassified	unclassified	unclassified	Uncultivated
4295889	Rhizosphere	Bacteria	Verrucomicrobia	[Pedosphaerae]	[Pedosphaerales]	Ellin517	unclassified	unclassified	Uncultivated
4301165	Endosphere	Bacteria	Proteobacteria	Betaproteobacteria	Burkholderiales	Comamonadaceae	Acidovorax	unclassified	Uncultivated
4305797	Endosphere	Bacteria	Proteobacteria	Alphaproteobacteria	Rhizobiales	Rhizobiaceae	unclassified	unclassified	Uncultivated
4307316	Rhizosphere	Bacteria	Bacteroidetes	Bacteroidia	Bacteroidales	unclassified	unclassified	unclassified	Uncultivated
4308299	BulkSoil	Bacteria	Acidobacteria	Acidobacteria-6	iii1-15	unclassified	unclassified	unclassified	Uncultivated
4308299	Endosphere	Bacteria	Acidobacteria	Acidobacteria-6	iii1-15	unclassified	unclassified	unclassified	Uncultivated
4308299	Rhizosphere	Bacteria	Acidobacteria	Acidobacteria-6	iii1-15	unclassified	unclassified	unclassified	Uncultivated
4308576	Rhizosphere	Bacteria	Verrucomicrobia	[Pedosphaerae]	[Pedosphaerales]	Ellin517	unclassified	unclassified	Uncultivated
4311512	Endosphere	Bacteria	Chloroflexi	Anaerolineae	SBR1031	A4b	unclassified	unclassified	Uncultivated
4311518	BulkSoil	Bacteria	Proteobacteria	Alphaproteobacteria	Rhodospirillales	Rhodospirillaceae	Skermanella	unclassified	Uncultivated
4311518	Rhizosphere	Bacteria	Proteobacteria	Alphaproteobacteria	Rhodospirillales	Rhodospirillaceae	Skermanella	unclassified	Uncultivated
4315641	Endosphere	Bacteria	Proteobacteria	Betaproteobacteria	Burkholderiales	Comamonadaceae	unclassified	unclassified	Uncultivated
4316737	Endosphere	Bacteria	Bacteroidetes	Cytophagia	Cytophagales	Cytophagaceae	unclassified	unclassified	Uncultivated
4316737	Rhizosphere	Bacteria	Bacteroidetes	Cytophagia	Cytophagales	Cytophagaceae	unclassified	unclassified	Uncultivated
4317879	Rhizosphere	Bacteria	Verrucomicrobia	Verrucomicrobiae	Verrucomicrobiales	Verrucomicrobiaceae	Prosthecobacter	unclassified	Uncultivated
4319210	BulkSoil	Bacteria	Gemmatimonadetes	Gemmatimonadetes	Ellin5290	unclassified	unclassified	unclassified	Uncultivated
4319263	BulkSoil	Bacteria	Proteobacteria	Alphaproteobacteria	Rhizobiales	Bradyrhizobiaceae	Balneimonas	unclassified	Uncultivated
4319482	BulkSoil	Bacteria	Gemmatimonadetes	Gemmatimonadetes	Gemmatimonadales	unclassified	unclassified	unclassified	Uncultivated
4319482	Rhizosphere	Bacteria	Gemmatimonadetes	Gemmatimonadetes	Gemmatimonadales	unclassified	unclassified	unclassified	Uncultivated
4319592	BulkSoil	Bacteria	Proteobacteria	Alphaproteobacteria	Sphingomonadales	Sphingomonadaceae	Kaistobacter	unclassified	Uncultivated
4319592	Rhizosphere	Bacteria	Proteobacteria	Alphaproteobacteria	Sphingomonadales	Sphingomonadaceae	Kaistobacter	unclassified	Uncultivated
4322410	BulkSoil	Bacteria	Proteobacteria	Alphaproteobacteria	Rhodospirillales	Rhodospirillaceae	Skermanella	unclassified	Uncultivated
4322410	Rhizosphere	Bacteria	Proteobacteria	Alphaproteobacteria	Rhodospirillales	Rhodospirillaceae	Skermanella	unclassified	Uncultivated
4323718	Endosphere	Bacteria	Proteobacteria	Betaproteobacteria	Burkholderiales	Comamonadaceae	Comamonas	unclassified	Uncultivated
4325011	Endosphere	Bacteria	Proteobacteria	Betaproteobacteria	Burkholderiales	Comamonadaceae	unclassified	unclassified	Uncultivated
4325519	BulkSoil	Bacteria	Actinobacteria	Actinobacteria	Actinomycetales	Geodermatophilaceae	Modestobacter	unclassified	Uncultivated
4325519	Rhizosphere	Bacteria	Actinobacteria	Actinobacteria	Actinomycetales	Geodermatophilaceae	Modestobacter	unclassified	Uncultivated
4329093	Endosphere	Bacteria	Proteobacteria	Alphaproteobacteria	Rhizobiales	Rhizobiaceae	Agrobacterium	unclassified	Uncultivated
4329378	BulkSoil	Bacteria	Proteobacteria	Alphaproteobacteria	Rhodospirillales	unclassified	unclassified	unclassified	Uncultivated
4329378	Rhizosphere	Bacteria	Proteobacteria	Alphaproteobacteria	Rhodospirillales	unclassified	unclassified	unclassified	Uncultivated
4331731	BulkSoil	Bacteria	Actinobacteria	Thermoleophilia	Solirubrobacterales	Solirubrobacteraceae	unclassified	unclassified	Uncultivated
4333971	BulkSoil	Bacteria	Planctomycetes	Planctomycetia	Gemmatales	Gemmataceae	Gemmata	unclassified	Uncultivated
4333971	Rhizosphere	Bacteria	Planctomycetes	Planctomycetia	Gemmatales	Gemmataceae	Gemmata	unclassified	Uncultivated
4340285	BulkSoil	Bacteria	Acidobacteria	Acidobacteria-6	iii1-15	unclassified	unclassified	unclassified	Uncultivated
4348103	BulkSoil	Bacteria	Planctomycetes	Phycisphaerae	WD2101	unclassified	unclassified	unclassified	Uncultivated
4348103	Rhizosphere	Bacteria	Planctomycetes	Phycisphaerae	WD2101	unclassified	unclassified	unclassified	Uncultivated
4353076	BulkSoil	Bacteria	Proteobacteria	Gammaproteobacteria	Xanthomonadales	Sinobacteraceae	Steroidobacter	unclassified	Uncultivated
4355314	Endosphere	Bacteria	Proteobacteria	Betaproteobacteria	Burkholderiales	Comamonadaceae	Comamonas	unclassified	Uncultivated
4355314	Rhizosphere	Bacteria	Proteobacteria	Betaproteobacteria	Burkholderiales	Comamonadaceae	Comamonas	unclassified	Uncultivated
4359497	BulkSoil	Bacteria	Gemmatimonadetes	Gemmatimonadetes	Ellin5290	unclassified	unclassified	unclassified	Uncultivated
4359497	Rhizosphere	Bacteria	Gemmatimonadetes	Gemmatimonadetes	Ellin5290	unclassified	unclassified	unclassified	Uncultivated
4364838	BulkSoil	Bacteria	Proteobacteria	Alphaproteobacteria	Rhodospirillales	Rhodospirillaceae	Skermanella	unclassified	Uncultivated
4364838	Rhizosphere	Bacteria	Proteobacteria	Alphaproteobacteria	Rhodospirillales	Rhodospirillaceae	Skermanella	unclassified	Uncultivated
4371629	BulkSoil	Bacteria	Acidobacteria	Acidobacteria-6	iii1-15	unclassified	unclassified	unclassified	Uncultivated
4371629	Rhizosphere	Bacteria	Acidobacteria	Acidobacteria-6	iii1-15	unclassified	unclassified	unclassified	Uncultivated
4373617	BulkSoil	Bacteria	Proteobacteria	Gammaproteobacteria	Xanthomonadales	Sinobacteraceae	unclassified	unclassified	Uncultivated
4373617	Endosphere	Bacteria	Proteobacteria	Gammaproteobacteria	Xanthomonadales	Sinobacteraceae	unclassified	unclassified	Uncultivated
4373617	Rhizosphere	Bacteria	Proteobacteria	Gammaproteobacteria	Xanthomonadales	Sinobacteraceae	unclassified	unclassified	Uncultivated
4384016	BulkSoil	Bacteria	Proteobacteria	Betaproteobacteria	Burkholderiales	Comamonadaceae	unclassified	unclassified	Uncultivated
4385991	Endosphere	Bacteria	Proteobacteria	Alphaproteobacteria	Rhizobiales	unclassified	unclassified	unclassified	Uncultivated
4390108	Endosphere	Bacteria	Proteobacteria	Alphaproteobacteria	Rhodobacterales	Rhodobacteraceae	Rhodobacter	unclassified	Uncultivated
4390108	Rhizosphere	Bacteria	Proteobacteria	Alphaproteobacteria	Rhodobacterales	Rhodobacteraceae	Rhodobacter	unclassified	Uncultivated
4400134	BulkSoil	Archaea	Crenarchaeota	Thaumarchaeota	Nitrososphaerales	Nitrososphaeraceae	unclassified	unclassified	Uncultivated
4406985	BulkSoil	Bacteria	Gemmatimonadetes	Gemmatimonadetes	Ellin5290	unclassified	unclassified	unclassified	Uncultivated
4411670	BulkSoil	Bacteria	Planctomycetes	Phycisphaerae	WD2101	unclassified	unclassified	unclassified	Uncultivated
4411670	Rhizosphere	Bacteria	Planctomycetes	Phycisphaerae	WD2101	unclassified	unclassified	unclassified	Uncultivated
4411671	BulkSoil	Bacteria	Gemmatimonadetes	Gemmatimonadetes	Ellin5290	unclassified	unclassified	unclassified	Uncultivated
4418677	BulkSoil	Bacteria	Proteobacteria	Betaproteobacteria	Rhodocyclales	Rhodocyclaceae	unclassified	unclassified	Uncultivated
4418677	Endosphere	Bacteria	Proteobacteria	Betaproteobacteria	Rhodocyclales	Rhodocyclaceae	unclassified	unclassified	Uncultivated
4418677	Rhizosphere	Bacteria	Proteobacteria	Betaproteobacteria	Rhodocyclales	Rhodocyclaceae	unclassified	unclassified	Uncultivated
443417	BulkSoil	Bacteria	Gemmatimonadetes	Gemm-3	unclassified	unclassified	unclassified	unclassified	Uncultivated
443417	Rhizosphere	Bacteria	Gemmatimonadetes	Gemm-3	unclassified	unclassified	unclassified	unclassified	Uncultivated
4434564	Endosphere	Bacteria	Proteobacteria	Betaproteobacteria	Burkholderiales	Comamonadaceae	unclassified	unclassified	Uncultivated
4434564	Rhizosphere	Bacteria	Proteobacteria	Betaproteobacteria	Burkholderiales	Comamonadaceae	unclassified	unclassified	Uncultivated
4439569	BulkSoil	Bacteria	Acidobacteria	Solibacteres	Solibacterales	unclassified	unclassified	unclassified	Uncultivated
4444764	BulkSoil	Bacteria	Actinobacteria	Thermoleophilia	Solirubrobacterales	unclassified	unclassified	unclassified	Uncultivated
4447334	BulkSoil	Bacteria	Proteobacteria	Alphaproteobacteria	Sphingomonadales	Sphingomonadaceae	Kaistobacter	unclassified	Uncultivated
4447334	Rhizosphere	Bacteria	Proteobacteria	Alphaproteobacteria	Sphingomonadales	Sphingomonadaceae	Kaistobacter	unclassified	Uncultivated
4450317	Endosphere	Bacteria	Proteobacteria	Betaproteobacteria	Burkholderiales	Comamonadaceae	Rubrivivax	gelatinosus	Uncultivated
4452118	Endosphere	Bacteria	Proteobacteria	Betaproteobacteria	Burkholderiales	Comamonadaceae	Leptothrix	unclassified	Uncultivated
4458585	BulkSoil	Bacteria	Actinobacteria	Actinobacteria	Actinomycetales	Pseudonocardiaceae	Pseudonocardia	unclassified	Uncultivated
4461639	Endosphere	Bacteria	Chloroflexi	Anaerolineae	SBR1031	A4b	unclassified	unclassified	Uncultivated
4465677	BulkSoil	Bacteria	Acidobacteria	iii1-8	DS-18	unclassified	unclassified	unclassified	Uncultivated
4465897	BulkSoil	Bacteria	Gemmatimonadetes	Gemmatimonadetes	Gemmatimonadales	unclassified	unclassified	unclassified	Uncultivated
4469355	Endosphere	Bacteria	Proteobacteria	Betaproteobacteria	Burkholderiales	Comamonadaceae	Limnohabitans	unclassified	Uncultivated
4474906	BulkSoil	Bacteria	Planctomycetes	Planctomycetia	Gemmatales	Isosphaeraceae	unclassified	unclassified	Uncultivated
4477199	Endosphere	Bacteria	Proteobacteria	Betaproteobacteria	Burkholderiales	Comamonadaceae	Limnohabitans	unclassified	Uncultivated
4480006	BulkSoil	Bacteria	Acidobacteria	Acidobacteriia	Acidobacteriales	Koribacteraceae	Candidatus_Koribacter	unclassified	Uncultivated
509980	Rhizosphere	Bacteria	Acidobacteria	iii1-8	DS-18	unclassified	unclassified	unclassified	Uncultivated
512952	BulkSoil	Bacteria	Gemmatimonadetes	Gemmatimonadetes	Gemmatimonadales	unclassified	unclassified	unclassified	Uncultivated
513449	Endosphere	Bacteria	Proteobacteria	Betaproteobacteria	Burkholderiales	Comamonadaceae	unclassified	unclassified	Uncultivated
516569	Rhizosphere	Bacteria	Verrucomicrobia	Verrucomicrobiae	Verrucomicrobiales	Verrucomicrobiaceae	Prosthecobacter	unclassified	Uncultivated
518380	Endosphere	Bacteria	Proteobacteria	Betaproteobacteria	Burkholderiales	Comamonadaceae	unclassified	unclassified	Uncultivated
527397	BulkSoil	Bacteria	Proteobacteria	Gammaproteobacteria	Xanthomonadales	Sinobacteraceae	unclassified	unclassified	Uncultivated
528577	Endosphere	Bacteria	Proteobacteria	Betaproteobacteria	Burkholderiales	Comamonadaceae	Variovorax	unclassified	Uncultivated
534686	BulkSoil	Bacteria	Proteobacteria	Betaproteobacteria	MND1	unclassified	unclassified	unclassified	Uncultivated
538315	BulkSoil	Bacteria	Actinobacteria	Actinobacteria	Actinomycetales	Pseudonocardiaceae	Pseudonocardia	unclassified	Uncultivated
545548	BulkSoil	Bacteria	Chloroflexi	Chloroflexi	[Roseiflexales]	[Kouleothrixaceae]	unclassified	unclassified	Uncultivated
545548	Endosphere	Bacteria	Chloroflexi	Chloroflexi	[Roseiflexales]	[Kouleothrixaceae]	unclassified	unclassified	Uncultivated
545548	Rhizosphere	Bacteria	Chloroflexi	Chloroflexi	[Roseiflexales]	[Kouleothrixaceae]	unclassified	unclassified	Uncultivated
546371	BulkSoil	Bacteria	Actinobacteria	Thermoleophilia	Solirubrobacterales	unclassified	unclassified	unclassified	Uncultivated
546371	Rhizosphere	Bacteria	Actinobacteria	Thermoleophilia	Solirubrobacterales	unclassified	unclassified	unclassified	Uncultivated
547608	BulkSoil	Bacteria	Acidobacteria	[Chloracidobacteria]	RB41	unclassified	unclassified	unclassified	Uncultivated
547608	Rhizosphere	Bacteria	Acidobacteria	[Chloracidobacteria]	RB41	unclassified	unclassified	unclassified	Uncultivated
549954	BulkSoil	Bacteria	Chloroflexi	Thermomicrobia	JG30-KF-CM45	unclassified	unclassified	unclassified	Uncultivated
550712	BulkSoil	Bacteria	Actinobacteria	Actinobacteria	Actinomycetales	Mycobacteriaceae	Mycobacterium	llatzerense	Uncultivated
553643	BulkSoil	Bacteria	Acidobacteria	Holophagae	Holophagales	Holophagaceae	Geothrix	unclassified	Uncultivated
565240	BulkSoil	Bacteria	Actinobacteria	Acidimicrobiia	Acidimicrobiales	AKIW874	unclassified	unclassified	Uncultivated
565240	Rhizosphere	Bacteria	Actinobacteria	Acidimicrobiia	Acidimicrobiales	AKIW874	unclassified	unclassified	Uncultivated
570407	Rhizosphere	Bacteria	Verrucomicrobia	[Pedosphaerae]	[Pedosphaerales]	Ellin517	unclassified	unclassified	Uncultivated
575613	BulkSoil	Bacteria	Firmicutes	Clostridia	Clostridiales	Symbiobacteriaceae	Symbiobacterium	unclassified	Uncultivated
575613	Rhizosphere	Bacteria	Firmicutes	Clostridia	Clostridiales	Symbiobacteriaceae	Symbiobacterium	unclassified	Uncultivated
575993	Endosphere	Bacteria	Proteobacteria	Deltaproteobacteria	Spirobacillales	unclassified	unclassified	unclassified	Uncultivated
576785	Endosphere	Bacteria	Proteobacteria	Betaproteobacteria	Burkholderiales	Comamonadaceae	unclassified	unclassified	Uncultivated
576928	Endosphere	Bacteria	Proteobacteria	Betaproteobacteria	Burkholderiales	Comamonadaceae	unclassified	unclassified	Uncultivated
580173	BulkSoil	Bacteria	Actinobacteria	Thermoleophilia	Solirubrobacterales	unclassified	unclassified	unclassified	Uncultivated
580578	Endosphere	Bacteria	Proteobacteria	Betaproteobacteria	Burkholderiales	Comamonadaceae	unclassified	unclassified	Uncultivated
580578	Rhizosphere	Bacteria	Proteobacteria	Betaproteobacteria	Burkholderiales	Comamonadaceae	unclassified	unclassified	Uncultivated
582988	Endosphere	Bacteria	Bacteroidetes	Cytophagia	Cytophagales	Cytophagaceae	unclassified	unclassified	Uncultivated
582988	Rhizosphere	Bacteria	Bacteroidetes	Cytophagia	Cytophagales	Cytophagaceae	unclassified	unclassified	Uncultivated
586350	Endosphere	Bacteria	Proteobacteria	Betaproteobacteria	Burkholderiales	Comamonadaceae	Comamonas	unclassified	Uncultivated
586712	Endosphere	Bacteria	Proteobacteria	Alphaproteobacteria	Rhizobiales	Rhizobiaceae	unclassified	unclassified	Uncultivated
590047	Endosphere	Bacteria	Proteobacteria	Betaproteobacteria	Burkholderiales	Comamonadaceae	Acidovorax	unclassified	Uncultivated
611415	BulkSoil	Bacteria	Actinobacteria	Actinobacteria	Actinomycetales	Pseudonocardiaceae	Pseudonocardia	unclassified	Uncultivated
612580	BulkSoil	Bacteria	Acidobacteria	[Chloracidobacteria]	RB41	unclassified	unclassified	unclassified	Uncultivated
612580	Rhizosphere	Bacteria	Acidobacteria	[Chloracidobacteria]	RB41	unclassified	unclassified	unclassified	Uncultivated
620224	BulkSoil	Bacteria	Proteobacteria	Deltaproteobacteria	Syntrophobacterales	Syntrophobacteraceae	unclassified	unclassified	Uncultivated
62986	Endosphere	Bacteria	Proteobacteria	Betaproteobacteria	Burkholderiales	Comamonadaceae	unclassified	unclassified	Uncultivated
644798	Endosphere	Bacteria	Proteobacteria	Betaproteobacteria	Burkholderiales	Comamonadaceae	Variovorax	paradoxus	Uncultivated
647472	Rhizosphere	Bacteria	Acidobacteria	Acidobacteria-6	iii1-15	unclassified	unclassified	unclassified	Uncultivated
647775	Endosphere	Bacteria	Proteobacteria	Betaproteobacteria	Burkholderiales	Comamonadaceae	unclassified	unclassified	Uncultivated
651643	Endosphere	Bacteria	Proteobacteria	Betaproteobacteria	Burkholderiales	Comamonadaceae	unclassified	unclassified	Uncultivated
652544	BulkSoil	Bacteria	Elusimicrobia	Elusimicrobia	Elusimicrobiales	unclassified	unclassified	unclassified	Uncultivated
657631	Endosphere	Bacteria	Proteobacteria	Betaproteobacteria	Burkholderiales	Comamonadaceae	unclassified	unclassified	Uncultivated
661442	Endosphere	Bacteria	Proteobacteria	Betaproteobacteria	Burkholderiales	Comamonadaceae	unclassified	unclassified	Uncultivated
687636	BulkSoil	Bacteria	Proteobacteria	Betaproteobacteria	unclassified	unclassified	unclassified	unclassified	Uncultivated
691349	BulkSoil	Bacteria	Proteobacteria	Gammaproteobacteria	Xanthomonadales	Sinobacteraceae	unclassified	unclassified	Uncultivated
691349	Endosphere	Bacteria	Proteobacteria	Gammaproteobacteria	Xanthomonadales	Sinobacteraceae	unclassified	unclassified	Uncultivated
701743	BulkSoil	Bacteria	Acidobacteria	Acidobacteria-6	iii1-15	unclassified	unclassified	unclassified	Uncultivated
704830	BulkSoil	Bacteria	Actinobacteria	Actinobacteria	Actinomycetales	Geodermatophilaceae	Geodermatophilus	obscurus	Uncultivated
704830	Rhizosphere	Bacteria	Actinobacteria	Actinobacteria	Actinomycetales	Geodermatophilaceae	Geodermatophilus	obscurus	Uncultivated
706728	BulkSoil	Bacteria	Proteobacteria	Alphaproteobacteria	Sphingomonadales	Sphingomonadaceae	Kaistobacter	unclassified	Uncultivated
706728	Rhizosphere	Bacteria	Proteobacteria	Alphaproteobacteria	Sphingomonadales	Sphingomonadaceae	Kaistobacter	unclassified	Uncultivated
720511	BulkSoil	Archaea	Crenarchaeota	Thaumarchaeota	Nitrososphaerales	Nitrososphaeraceae	Candidatus_Nitrososphaera	unclassified	Uncultivated
721703	Endosphere	Bacteria	Proteobacteria	Betaproteobacteria	Burkholderiales	Comamonadaceae	Rubrivivax	unclassified	Uncultivated
726955	BulkSoil	Bacteria	Actinobacteria	Actinobacteria	Actinomycetales	unclassified	unclassified	unclassified	Uncultivated
7346	BulkSoil	Bacteria	Proteobacteria	Betaproteobacteria	Burkholderiales	Oxalobacteraceae	unclassified	unclassified	Uncultivated
737690	Endosphere	Bacteria	Fibrobacteres	Fibrobacteria	258ds10	unclassified	unclassified	unclassified	Uncultivated
74685	Endosphere	Bacteria	Proteobacteria	Betaproteobacteria	Burkholderiales	Comamonadaceae	unclassified	unclassified	Uncultivated
759624	BulkSoil	Bacteria	Proteobacteria	Betaproteobacteria	Burkholderiales	Oxalobacteraceae	unclassified	unclassified	Uncultivated
759624	Endosphere	Bacteria	Proteobacteria	Betaproteobacteria	Burkholderiales	Oxalobacteraceae	unclassified	unclassified	Uncultivated
765406	Rhizosphere	Bacteria	Verrucomicrobia	Opitutae	unclassified	unclassified	unclassified	unclassified	Uncultivated
783719	Endosphere	Bacteria	Proteobacteria	Betaproteobacteria	Burkholderiales	Comamonadaceae	unclassified	unclassified	Uncultivated
791504	BulkSoil	Bacteria	Acidobacteria	Acidobacteria-6	iii1-15	unclassified	unclassified	unclassified	Uncultivated
791504	Rhizosphere	Bacteria	Acidobacteria	Acidobacteria-6	iii1-15	unclassified	unclassified	unclassified	Uncultivated
794280	BulkSoil	Bacteria	Gemmatimonadetes	Gemm-1	unclassified	unclassified	unclassified	unclassified	Uncultivated
794280	Rhizosphere	Bacteria	Gemmatimonadetes	Gemm-1	unclassified	unclassified	unclassified	unclassified	Uncultivated
798634	Endosphere	Bacteria	Proteobacteria	Betaproteobacteria	Burkholderiales	Comamonadaceae	unclassified	unclassified	Uncultivated
798634	Rhizosphere	Bacteria	Proteobacteria	Betaproteobacteria	Burkholderiales	Comamonadaceae	unclassified	unclassified	Uncultivated
801268	BulkSoil	Bacteria	Planctomycetes	Planctomycetia	Gemmatales	Isosphaeraceae	unclassified	unclassified	Uncultivated
801268	Rhizosphere	Bacteria	Planctomycetes	Planctomycetia	Gemmatales	Isosphaeraceae	unclassified	unclassified	Uncultivated
809715	BulkSoil	Bacteria	Proteobacteria	Alphaproteobacteria	Sphingomonadales	Sphingomonadaceae	Kaistobacter	unclassified	Uncultivated
809715	Rhizosphere	Bacteria	Proteobacteria	Alphaproteobacteria	Sphingomonadales	Sphingomonadaceae	Kaistobacter	unclassified	Uncultivated
810096	BulkSoil	Bacteria	Proteobacteria	Alphaproteobacteria	Sphingomonadales	Sphingomonadaceae	unclassified	unclassified	Uncultivated
811187	BulkSoil	Bacteria	Acidobacteria	Acidobacteria-6	iii1-15	unclassified	unclassified	unclassified	Uncultivated
811187	Rhizosphere	Bacteria	Acidobacteria	Acidobacteria-6	iii1-15	unclassified	unclassified	unclassified	Uncultivated
[truncated: 31 more rows]

## Sheet: Table S7
Table S7	Permanova statistics on Bray-Curtis dissimilarities for the native plants study
[truncated: 23 more rows]

[truncated: 8 more sheets: Table S8, Table S9, Table S10, Table S11, Table S12, Table S13, Table S14, Table S15]
